# Supplementary material for: Testing hypothetical bias in a choice experiment: An application to the value of the carbon footprint of mandarin oranges
Source: PLoS One. 2022 Jan 18;17(1):e0261369. doi: 10.1371/journal.pone.0261369 (PMC8765649; doi:10.1371/journal.pone.0261369)
Supplement: S1 Dataset — (XLSX) [file pone.0261369.s004.xlsx]

## Sheet: mikan_all＿5
id	treatment	set	alt1	alt2	alt3	price	carbon	choice	reason	marea	mchioce	mfreq	mwho	mwhat	label1	label2	label3	label4	label5	label6	label7	label8	label9	label10	label11	label12	label13	label14	label15	label16	label17	label18	label19	label20	label21	label22	label23	label24	label25	label26	label27	label28	label29	label30	label31	label32	label33	label34	label35
1	0	1	1	0	0	35	30	0	3	3	2	2	2	4	1	0	0	0	0	0	0	0	0	0	0	0	0	0	0	0	0	0	0	0	0	0	0	0	1	1	1	1	1	0	0	0	0	0	0
1	0	1	0	1	0	25	20	1	3	3	2	2	2	4	1	0	0	0	0	0	0	0	0	0	0	0	0	0	0	0	0	0	0	0	0	0	0	0	1	1	1	1	1	0	0	0	0	0	0
1	0	1	0	0	1	45	20	0	3	3	2	2	2	4	1	0	0	0	0	0	0	0	0	0	0	0	0	0	0	0	0	0	0	0	0	0	0	0	1	1	1	1	1	0	0	0	0	0	0
1	0	2	1	0	0	25	30	1	3	3	2	2	2	4	1	0	0	0	0	0	0	0	0	0	0	0	0	0	0	0	0	0	0	0	0	0	0	0	1	1	1	1	1	0	0	0	0	0	0
1	0	2	0	1	0	25	20	0	3	3	2	2	2	4	1	0	0	0	0	0	0	0	0	0	0	0	0	0	0	0	0	0	0	0	0	0	0	0	1	1	1	1	1	0	0	0	0	0	0
1	0	2	0	0	1	35	40	0	3	3	2	2	2	4	1	0	0	0	0	0	0	0	0	0	0	0	0	0	0	0	0	0	0	0	0	0	0	0	1	1	1	1	1	0	0	0	0	0	0
1	0	3	1	0	0	35	30	1	3	3	2	2	2	4	1	0	0	0	0	0	0	0	0	0	0	0	0	0	0	0	0	0	0	0	0	0	0	0	1	1	1	1	1	0	0	0	0	0	0
1	0	3	0	1	0	45	40	0	3	3	2	2	2	4	1	0	0	0	0	0	0	0	0	0	0	0	0	0	0	0	0	0	0	0	0	0	0	0	1	1	1	1	1	0	0	0	0	0	0
1	0	3	0	0	1	25	20	0	3	3	2	2	2	4	1	0	0	0	0	0	0	0	0	0	0	0	0	0	0	0	0	0	0	0	0	0	0	0	1	1	1	1	1	0	0	0	0	0	0
1	0	4	1	0	0	35	20	1	3	3	2	2	2	4	1	0	0	0	0	0	0	0	0	0	0	0	0	0	0	0	0	0	0	0	0	0	0	0	1	1	1	1	1	0	0	0	0	0	0
1	0	4	0	1	0	25	40	0	3	3	2	2	2	4	1	0	0	0	0	0	0	0	0	0	0	0	0	0	0	0	0	0	0	0	0	0	0	0	1	1	1	1	1	0	0	0	0	0	0
1	0	4	0	0	1	35	20	0	3	3	2	2	2	4	1	0	0	0	0	0	0	0	0	0	0	0	0	0	0	0	0	0	0	0	0	0	0	0	1	1	1	1	1	0	0	0	0	0	0
1	0	5	1	0	0	25	40	1	4	3	2	2	2	4	1	0	0	0	0	0	0	0	0	0	0	0	0	0	0	0	0	0	0	0	0	0	0	0	1	1	1	1	1	0	0	0	0	0	0
1	0	5	0	1	0	45	30	0	4	3	2	2	2	4	1	0	0	0	0	0	0	0	0	0	0	0	0	0	0	0	0	0	0	0	0	0	0	0	1	1	1	1	1	0	0	0	0	0	0
1	0	5	0	0	1	35	20	0	4	3	2	2	2	4	1	0	0	0	0	0	0	0	0	0	0	0	0	0	0	0	0	0	0	0	0	0	0	0	1	1	1	1	1	0	0	0	0	0	0
1	0	6	1	0	0	25	20	1	3	3	2	2	2	4	1	0	0	0	0	0	0	0	0	0	0	0	0	0	0	0	0	0	0	0	0	0	0	0	1	1	1	1	1	0	0	0	0	0	0
1	0	6	0	1	0	35	30	0	3	3	2	2	2	4	1	0	0	0	0	0	0	0	0	0	0	0	0	0	0	0	0	0	0	0	0	0	0	0	1	1	1	1	1	0	0	0	0	0	0
1	0	6	0	0	1	45	30	0	3	3	2	2	2	4	1	0	0	0	0	0	0	0	0	0	0	0	0	0	0	0	0	0	0	0	0	0	0	0	1	1	1	1	1	0	0	0	0	0	0
1	0	7	1	0	0	45	40	0	1	3	2	2	2	4	1	0	0	0	0	0	0	0	0	0	0	0	0	0	0	0	0	0	0	0	0	0	0	0	1	1	1	1	1	0	0	0	0	0	0
1	0	7	0	1	0	35	40	0	1	3	2	2	2	4	1	0	0	0	0	0	0	0	0	0	0	0	0	0	0	0	0	0	0	0	0	0	0	0	1	1	1	1	1	0	0	0	0	0	0
1	0	7	0	0	1	25	40	1	1	3	2	2	2	4	1	0	0	0	0	0	0	0	0	0	0	0	0	0	0	0	0	0	0	0	0	0	0	0	1	1	1	1	1	0	0	0	0	0	0
1	0	8	1	0	0	25	30	0	2	3	2	2	2	4	1	0	0	0	0	0	0	0	0	0	0	0	0	0	0	0	0	0	0	0	0	0	0	0	1	1	1	1	1	0	0	0	0	0	0
1	0	8	0	1	0	25	20	1	2	3	2	2	2	4	1	0	0	0	0	0	0	0	0	0	0	0	0	0	0	0	0	0	0	0	0	0	0	0	1	1	1	1	1	0	0	0	0	0	0
1	0	8	0	0	1	35	40	0	2	3	2	2	2	4	1	0	0	0	0	0	0	0	0	0	0	0	0	0	0	0	0	0	0	0	0	0	0	0	1	1	1	1	1	0	0	0	0	0	0
1	0	9	1	0	0	45	20	0	1	3	2	2	2	4	1	0	0	0	0	0	0	0	0	0	0	0	0	0	0	0	0	0	0	0	0	0	0	0	1	1	1	1	1	0	0	0	0	0	0
1	0	9	0	1	0	45	20	0	1	3	2	2	2	4	1	0	0	0	0	0	0	0	0	0	0	0	0	0	0	0	0	0	0	0	0	0	0	0	1	1	1	1	1	0	0	0	0	0	0
1	0	9	0	0	1	35	30	1	1	3	2	2	2	4	1	0	0	0	0	0	0	0	0	0	0	0	0	0	0	0	0	0	0	0	0	0	0	0	1	1	1	1	1	0	0	0	0	0	0
1	0	10	1	0	0	45	40	0	3	3	2	2	2	4	1	0	0	0	0	0	0	0	0	0	0	0	0	0	0	0	0	0	0	0	0	0	0	0	1	1	1	1	1	0	0	0	0	0	0
1	0	10	0	1	0	35	20	1	3	3	2	2	2	4	1	0	0	0	0	0	0	0	0	0	0	0	0	0	0	0	0	0	0	0	0	0	0	0	1	1	1	1	1	0	0	0	0	0	0
1	0	10	0	0	1	45	40	0	3	3	2	2	2	4	1	0	0	0	0	0	0	0	0	0	0	0	0	0	0	0	0	0	0	0	0	0	0	0	1	1	1	1	1	0	0	0	0	0	0
1	0	11	1	0	0	35	20	0	3	3	2	2	2	4	1	0	0	0	0	0	0	0	0	0	0	0	0	0	0	0	0	0	0	0	0	0	0	0	1	1	1	1	1	0	0	0	0	0	0
1	0	11	0	1	0	45	30	0	3	3	2	2	2	4	1	0	0	0	0	0	0	0	0	0	0	0	0	0	0	0	0	0	0	0	0	0	0	0	1	1	1	1	1	0	0	0	0	0	0
1	0	11	0	0	1	25	30	1	3	3	2	2	2	4	1	0	0	0	0	0	0	0	0	0	0	0	0	0	0	0	0	0	0	0	0	0	0	0	1	1	1	1	1	0	0	0	0	0	0
1	0	12	1	0	0	45	20	0	3	3	2	2	2	4	1	0	0	0	0	0	0	0	0	0	0	0	0	0	0	0	0	0	0	0	0	0	0	0	1	1	1	1	1	0	0	0	0	0	0
1	0	12	0	1	0	45	20	1	3	3	2	2	2	4	1	0	0	0	0	0	0	0	0	0	0	0	0	0	0	0	0	0	0	0	0	0	0	0	1	1	1	1	1	0	0	0	0	0	0
1	0	12	0	0	1	35	30	0	3	3	2	2	2	4	1	0	0	0	0	0	0	0	0	0	0	0	0	0	0	0	0	0	0	0	0	0	0	0	1	1	1	1	1	0	0	0	0	0	0
2	0	1	1	0	0	35	30	0	3	3	2	2	2	4	1	1	0	0	1	1	1	0	1	1	0	0	1	1	1	0	0	0	0	1	0	0	0	0	1	1	1	1	1	1	1	0	0	0	0
2	0	1	0	1	0	25	20	0	3	3	2	2	2	4	1	1	0	0	1	1	1	0	1	1	0	0	1	1	1	0	0	0	0	1	0	0	0	0	1	1	1	1	1	1	1	0	0	0	0
2	0	1	0	0	1	45	20	1	3	3	2	2	2	4	1	1	0	0	1	1	1	0	1	1	0	0	1	1	1	0	0	0	0	1	0	0	0	0	1	1	1	1	1	1	1	0	0	0	0
2	0	2	1	0	0	25	30	0	3	3	2	2	2	4	1	1	0	0	1	1	1	0	1	1	0	0	1	1	1	0	0	0	0	1	0	0	0	0	1	1	1	1	1	1	1	0	0	0	0
2	0	2	0	1	0	25	20	1	3	3	2	2	2	4	1	1	0	0	1	1	1	0	1	1	0	0	1	1	1	0	0	0	0	1	0	0	0	0	1	1	1	1	1	1	1	0	0	0	0
2	0	2	0	0	1	35	40	0	3	3	2	2	2	4	1	1	0	0	1	1	1	0	1	1	0	0	1	1	1	0	0	0	0	1	0	0	0	0	1	1	1	1	1	1	1	0	0	0	0
2	0	3	1	0	0	35	30	0	2	3	2	2	2	4	1	1	0	0	1	1	1	0	1	1	0	0	1	1	1	0	0	0	0	1	0	0	0	0	1	1	1	1	1	1	1	0	0	0	0
2	0	3	0	1	0	45	40	0	2	3	2	2	2	4	1	1	0	0	1	1	1	0	1	1	0	0	1	1	1	0	0	0	0	1	0	0	0	0	1	1	1	1	1	1	1	0	0	0	0
2	0	3	0	0	1	25	20	1	2	3	2	2	2	4	1	1	0	0	1	1	1	0	1	1	0	0	1	1	1	0	0	0	0	1	0	0	0	0	1	1	1	1	1	1	1	0	0	0	0
2	0	4	1	0	0	35	20	0	3	3	2	2	2	4	1	1	0	0	1	1	1	0	1	1	0	0	1	1	1	0	0	0	0	1	0	0	0	0	1	1	1	1	1	1	1	0	0	0	0
2	0	4	0	1	0	25	40	0	3	3	2	2	2	4	1	1	0	0	1	1	1	0	1	1	0	0	1	1	1	0	0	0	0	1	0	0	0	0	1	1	1	1	1	1	1	0	0	0	0
2	0	4	0	0	1	35	20	1	3	3	2	2	2	4	1	1	0	0	1	1	1	0	1	1	0	0	1	1	1	0	0	0	0	1	0	0	0	0	1	1	1	1	1	1	1	0	0	0	0
2	0	5	1	0	0	25	40	0	3	3	2	2	2	4	1	1	0	0	1	1	1	0	1	1	0	0	1	1	1	0	0	0	0	1	0	0	0	0	1	1	1	1	1	1	1	0	0	0	0
2	0	5	0	1	0	45	30	1	3	3	2	2	2	4	1	1	0	0	1	1	1	0	1	1	0	0	1	1	1	0	0	0	0	1	0	0	0	0	1	1	1	1	1	1	1	0	0	0	0
2	0	5	0	0	1	35	20	0	3	3	2	2	2	4	1	1	0	0	1	1	1	0	1	1	0	0	1	1	1	0	0	0	0	1	0	0	0	0	1	1	1	1	1	1	1	0	0	0	0
2	0	6	1	0	0	25	20	0	3	3	2	2	2	4	1	1	0	0	1	1	1	0	1	1	0	0	1	1	1	0	0	0	0	1	0	0	0	0	1	1	1	1	1	1	1	0	0	0	0
2	0	6	0	1	0	35	30	0	3	3	2	2	2	4	1	1	0	0	1	1	1	0	1	1	0	0	1	1	1	0	0	0	0	1	0	0	0	0	1	1	1	1	1	1	1	0	0	0	0
2	0	6	0	0	1	45	30	1	3	3	2	2	2	4	1	1	0	0	1	1	1	0	1	1	0	0	1	1	1	0	0	0	0	1	0	0	0	0	1	1	1	1	1	1	1	0	0	0	0
2	0	7	1	0	0	45	40	0	3	3	2	2	2	4	1	1	0	0	1	1	1	0	1	1	0	0	1	1	1	0	0	0	0	1	0	0	0	0	1	1	1	1	1	1	1	0	0	0	0
2	0	7	0	1	0	35	40	0	3	3	2	2	2	4	1	1	0	0	1	1	1	0	1	1	0	0	1	1	1	0	0	0	0	1	0	0	0	0	1	1	1	1	1	1	1	0	0	0	0
2	0	7	0	0	1	25	40	1	3	3	2	2	2	4	1	1	0	0	1	1	1	0	1	1	0	0	1	1	1	0	0	0	0	1	0	0	0	0	1	1	1	1	1	1	1	0	0	0	0
2	0	8	1	0	0	25	30	0	3	3	2	2	2	4	1	1	0	0	1	1	1	0	1	1	0	0	1	1	1	0	0	0	0	1	0	0	0	0	1	1	1	1	1	1	1	0	0	0	0
2	0	8	0	1	0	25	20	1	3	3	2	2	2	4	1	1	0	0	1	1	1	0	1	1	0	0	1	1	1	0	0	0	0	1	0	0	0	0	1	1	1	1	1	1	1	0	0	0	0
2	0	8	0	0	1	35	40	0	3	3	2	2	2	4	1	1	0	0	1	1	1	0	1	1	0	0	1	1	1	0	0	0	0	1	0	0	0	0	1	1	1	1	1	1	1	0	0	0	0
2	0	9	1	0	0	45	20	0	3	3	2	2	2	4	1	1	0	0	1	1	1	0	1	1	0	0	1	1	1	0	0	0	0	1	0	0	0	0	1	1	1	1	1	1	1	0	0	0	0
2	0	9	0	1	0	45	20	1	3	3	2	2	2	4	1	1	0	0	1	1	1	0	1	1	0	0	1	1	1	0	0	0	0	1	0	0	0	0	1	1	1	1	1	1	1	0	0	0	0
2	0	9	0	0	1	35	30	0	3	3	2	2	2	4	1	1	0	0	1	1	1	0	1	1	0	0	1	1	1	0	0	0	0	1	0	0	0	0	1	1	1	1	1	1	1	0	0	0	0
2	0	10	1	0	0	45	40	0	2	3	2	2	2	4	1	1	0	0	1	1	1	0	1	1	0	0	1	1	1	0	0	0	0	1	0	0	0	0	1	1	1	1	1	1	1	0	0	0	0
2	0	10	0	1	0	35	20	1	2	3	2	2	2	4	1	1	0	0	1	1	1	0	1	1	0	0	1	1	1	0	0	0	0	1	0	0	0	0	1	1	1	1	1	1	1	0	0	0	0
2	0	10	0	0	1	45	40	0	2	3	2	2	2	4	1	1	0	0	1	1	1	0	1	1	0	0	1	1	1	0	0	0	0	1	0	0	0	0	1	1	1	1	1	1	1	0	0	0	0
2	0	11	1	0	0	35	20	1	3	3	2	2	2	4	1	1	0	0	1	1	1	0	1	1	0	0	1	1	1	0	0	0	0	1	0	0	0	0	1	1	1	1	1	1	1	0	0	0	0
2	0	11	0	1	0	45	30	0	3	3	2	2	2	4	1	1	0	0	1	1	1	0	1	1	0	0	1	1	1	0	0	0	0	1	0	0	0	0	1	1	1	1	1	1	1	0	0	0	0
2	0	11	0	0	1	25	30	0	3	3	2	2	2	4	1	1	0	0	1	1	1	0	1	1	0	0	1	1	1	0	0	0	0	1	0	0	0	0	1	1	1	1	1	1	1	0	0	0	0
2	0	12	1	0	0	45	20	1	3	3	2	2	2	4	1	1	0	0	1	1	1	0	1	1	0	0	1	1	1	0	0	0	0	1	0	0	0	0	1	1	1	1	1	1	1	0	0	0	0
2	0	12	0	1	0	45	20	0	3	3	2	2	2	4	1	1	0	0	1	1	1	0	1	1	0	0	1	1	1	0	0	0	0	1	0	0	0	0	1	1	1	1	1	1	1	0	0	0	0
2	0	12	0	0	1	35	30	0	3	3	2	2	2	4	1	1	0	0	1	1	1	0	1	1	0	0	1	1	1	0	0	0	0	1	0	0	0	0	1	1	1	1	1	1	1	0	0	0	0
3	0	1	1	0	0	35	30	1	3	3	2	2	2	1	1	0	0	0	0	0	0	0	1	0	0	0	1	0	0	0	0	0	0	0	0	0	0	0	1	1	1	1	1	1	1	0	0	0	0
3	0	1	0	1	0	25	20	0	3	3	2	2	2	1	1	0	0	0	0	0	0	0	1	0	0	0	1	0	0	0	0	0	0	0	0	0	0	0	1	1	1	1	1	1	1	0	0	0	0
3	0	1	0	0	1	45	20	0	3	3	2	2	2	1	1	0	0	0	0	0	0	0	1	0	0	0	1	0	0	0	0	0	0	0	0	0	0	0	1	1	1	1	1	1	1	0	0	0	0
3	0	2	1	0	0	25	30	0	1	3	2	2	2	1	1	0	0	0	0	0	0	0	1	0	0	0	1	0	0	0	0	0	0	0	0	0	0	0	1	1	1	1	1	1	1	0	0	0	0
3	0	2	0	1	0	25	20	1	1	3	2	2	2	1	1	0	0	0	0	0	0	0	1	0	0	0	1	0	0	0	0	0	0	0	0	0	0	0	1	1	1	1	1	1	1	0	0	0	0
3	0	2	0	0	1	35	40	0	1	3	2	2	2	1	1	0	0	0	0	0	0	0	1	0	0	0	1	0	0	0	0	0	0	0	0	0	0	0	1	1	1	1	1	1	1	0	0	0	0
3	0	3	1	0	0	35	30	1	3	3	2	2	2	1	1	0	0	0	0	0	0	0	1	0	0	0	1	0	0	0	0	0	0	0	0	0	0	0	1	1	1	1	1	1	1	0	0	0	0
3	0	3	0	1	0	45	40	0	3	3	2	2	2	1	1	0	0	0	0	0	0	0	1	0	0	0	1	0	0	0	0	0	0	0	0	0	0	0	1	1	1	1	1	1	1	0	0	0	0
3	0	3	0	0	1	25	20	0	3	3	2	2	2	1	1	0	0	0	0	0	0	0	1	0	0	0	1	0	0	0	0	0	0	0	0	0	0	0	1	1	1	1	1	1	1	0	0	0	0
3	0	4	1	0	0	35	20	1	3	3	2	2	2	1	1	0	0	0	0	0	0	0	1	0	0	0	1	0	0	0	0	0	0	0	0	0	0	0	1	1	1	1	1	1	1	0	0	0	0
3	0	4	0	1	0	25	40	0	3	3	2	2	2	1	1	0	0	0	0	0	0	0	1	0	0	0	1	0	0	0	0	0	0	0	0	0	0	0	1	1	1	1	1	1	1	0	0	0	0
3	0	4	0	0	1	35	20	0	3	3	2	2	2	1	1	0	0	0	0	0	0	0	1	0	0	0	1	0	0	0	0	0	0	0	0	0	0	0	1	1	1	1	1	1	1	0	0	0	0
3	0	5	1	0	0	25	40	0	2	3	2	2	2	1	1	0	0	0	0	0	0	0	1	0	0	0	1	0	0	0	0	0	0	0	0	0	0	0	1	1	1	1	1	1	1	0	0	0	0
3	0	5	0	1	0	45	30	0	2	3	2	2	2	1	1	0	0	0	0	0	0	0	1	0	0	0	1	0	0	0	0	0	0	0	0	0	0	0	1	1	1	1	1	1	1	0	0	0	0
3	0	5	0	0	1	35	20	1	2	3	2	2	2	1	1	0	0	0	0	0	0	0	1	0	0	0	1	0	0	0	0	0	0	0	0	0	0	0	1	1	1	1	1	1	1	0	0	0	0
3	0	6	1	0	0	25	20	1	2	3	2	2	2	1	1	0	0	0	0	0	0	0	1	0	0	0	1	0	0	0	0	0	0	0	0	0	0	0	1	1	1	1	1	1	1	0	0	0	0
3	0	6	0	1	0	35	30	0	2	3	2	2	2	1	1	0	0	0	0	0	0	0	1	0	0	0	1	0	0	0	0	0	0	0	0	0	0	0	1	1	1	1	1	1	1	0	0	0	0
3	0	6	0	0	1	45	30	0	2	3	2	2	2	1	1	0	0	0	0	0	0	0	1	0	0	0	1	0	0	0	0	0	0	0	0	0	0	0	1	1	1	1	1	1	1	0	0	0	0
3	0	7	1	0	0	45	40	0	3	3	2	2	2	1	1	0	0	0	0	0	0	0	1	0	0	0	1	0	0	0	0	0	0	0	0	0	0	0	1	1	1	1	1	1	1	0	0	0	0
3	0	7	0	1	0	35	40	1	3	3	2	2	2	1	1	0	0	0	0	0	0	0	1	0	0	0	1	0	0	0	0	0	0	0	0	0	0	0	1	1	1	1	1	1	1	0	0	0	0
3	0	7	0	0	1	25	40	0	3	3	2	2	2	1	1	0	0	0	0	0	0	0	1	0	0	0	1	0	0	0	0	0	0	0	0	0	0	0	1	1	1	1	1	1	1	0	0	0	0
3	0	8	1	0	0	25	30	0	2	3	2	2	2	1	1	0	0	0	0	0	0	0	1	0	0	0	1	0	0	0	0	0	0	0	0	0	0	0	1	1	1	1	1	1	1	0	0	0	0
3	0	8	0	1	0	25	20	1	2	3	2	2	2	1	1	0	0	0	0	0	0	0	1	0	0	0	1	0	0	0	0	0	0	0	0	0	0	0	1	1	1	1	1	1	1	0	0	0	0
3	0	8	0	0	1	35	40	0	2	3	2	2	2	1	1	0	0	0	0	0	0	0	1	0	0	0	1	0	0	0	0	0	0	0	0	0	0	0	1	1	1	1	1	1	1	0	0	0	0
3	0	9	1	0	0	45	20	0	3	3	2	2	2	1	1	0	0	0	0	0	0	0	1	0	0	0	1	0	0	0	0	0	0	0	0	0	0	0	1	1	1	1	1	1	1	0	0	0	0
3	0	9	0	1	0	45	20	0	3	3	2	2	2	1	1	0	0	0	0	0	0	0	1	0	0	0	1	0	0	0	0	0	0	0	0	0	0	0	1	1	1	1	1	1	1	0	0	0	0
3	0	9	0	0	1	35	30	1	3	3	2	2	2	1	1	0	0	0	0	0	0	0	1	0	0	0	1	0	0	0	0	0	0	0	0	0	0	0	1	1	1	1	1	1	1	0	0	0	0
3	0	10	1	0	0	45	40	0	3	3	2	2	2	1	1	0	0	0	0	0	0	0	1	0	0	0	1	0	0	0	0	0	0	0	0	0	0	0	1	1	1	1	1	1	1	0	0	0	0
3	0	10	0	1	0	35	20	1	3	3	2	2	2	1	1	0	0	0	0	0	0	0	1	0	0	0	1	0	0	0	0	0	0	0	0	0	0	0	1	1	1	1	1	1	1	0	0	0	0
3	0	10	0	0	1	45	40	0	3	3	2	2	2	1	1	0	0	0	0	0	0	0	1	0	0	0	1	0	0	0	0	0	0	0	0	0	0	0	1	1	1	1	1	1	1	0	0	0	0
3	0	11	1	0	0	35	20	1	2	3	2	2	2	1	1	0	0	0	0	0	0	0	1	0	0	0	1	0	0	0	0	0	0	0	0	0	0	0	1	1	1	1	1	1	1	0	0	0	0
3	0	11	0	1	0	45	30	0	2	3	2	2	2	1	1	0	0	0	0	0	0	0	1	0	0	0	1	0	0	0	0	0	0	0	0	0	0	0	1	1	1	1	1	1	1	0	0	0	0
3	0	11	0	0	1	25	30	0	2	3	2	2	2	1	1	0	0	0	0	0	0	0	1	0	0	0	1	0	0	0	0	0	0	0	0	0	0	0	1	1	1	1	1	1	1	0	0	0	0
3	0	12	1	0	0	45	20	1	3	3	2	2	2	1	1	0	0	0	0	0	0	0	1	0	0	0	1	0	0	0	0	0	0	0	0	0	0	0	1	1	1	1	1	1	1	0	0	0	0
3	0	12	0	1	0	45	20	0	3	3	2	2	2	1	1	0	0	0	0	0	0	0	1	0	0	0	1	0	0	0	0	0	0	0	0	0	0	0	1	1	1	1	1	1	1	0	0	0	0
3	0	12	0	0	1	35	30	0	3	3	2	2	2	1	1	0	0	0	0	0	0	0	1	0	0	0	1	0	0	0	0	0	0	0	0	0	0	0	1	1	1	1	1	1	1	0	0	0	0
4	0	1	1	0	0	35	30	0	2	3	1	2	2	5	1	1	0	0	1	1	0	0	1	1	0	1	1	0	0	0	0	0	0	0	0	0	0	0	1	1	1	1	1	1	1	1	0	1	0
4	0	1	0	1	0	25	20	0	2	3	1	2	2	5	1	1	0	0	1	1	0	0	1	1	0	1	1	0	0	0	0	0	0	0	0	0	0	0	1	1	1	1	1	1	1	1	0	1	0
4	0	1	0	0	1	45	20	1	2	3	1	2	2	5	1	1	0	0	1	1	0	0	1	1	0	1	1	0	0	0	0	0	0	0	0	0	0	0	1	1	1	1	1	1	1	1	0	1	0
4	0	2	1	0	0	25	30	0	2	3	1	2	2	5	1	1	0	0	1	1	0	0	1	1	0	1	1	0	0	0	0	0	0	0	0	0	0	0	1	1	1	1	1	1	1	1	0	1	0
4	0	2	0	1	0	25	20	1	2	3	1	2	2	5	1	1	0	0	1	1	0	0	1	1	0	1	1	0	0	0	0	0	0	0	0	0	0	0	1	1	1	1	1	1	1	1	0	1	0
4	0	2	0	0	1	35	40	0	2	3	1	2	2	5	1	1	0	0	1	1	0	0	1	1	0	1	1	0	0	0	0	0	0	0	0	0	0	0	1	1	1	1	1	1	1	1	0	1	0
4	0	3	1	0	0	35	30	0	2	3	1	2	2	5	1	1	0	0	1	1	0	0	1	1	0	1	1	0	0	0	0	0	0	0	0	0	0	0	1	1	1	1	1	1	1	1	0	1	0
4	0	3	0	1	0	45	40	0	2	3	1	2	2	5	1	1	0	0	1	1	0	0	1	1	0	1	1	0	0	0	0	0	0	0	0	0	0	0	1	1	1	1	1	1	1	1	0	1	0
4	0	3	0	0	1	25	20	1	2	3	1	2	2	5	1	1	0	0	1	1	0	0	1	1	0	1	1	0	0	0	0	0	0	0	0	0	0	0	1	1	1	1	1	1	1	1	0	1	0
4	0	4	1	0	0	35	20	0	2	3	1	2	2	5	1	1	0	0	1	1	0	0	1	1	0	1	1	0	0	0	0	0	0	0	0	0	0	0	1	1	1	1	1	1	1	1	0	1	0
4	0	4	0	1	0	25	40	0	2	3	1	2	2	5	1	1	0	0	1	1	0	0	1	1	0	1	1	0	0	0	0	0	0	0	0	0	0	0	1	1	1	1	1	1	1	1	0	1	0
4	0	4	0	0	1	35	20	1	2	3	1	2	2	5	1	1	0	0	1	1	0	0	1	1	0	1	1	0	0	0	0	0	0	0	0	0	0	0	1	1	1	1	1	1	1	1	0	1	0
4	0	5	1	0	0	25	40	0	2	3	1	2	2	5	1	1	0	0	1	1	0	0	1	1	0	1	1	0	0	0	0	0	0	0	0	0	0	0	1	1	1	1	1	1	1	1	0	1	0
4	0	5	0	1	0	45	30	0	2	3	1	2	2	5	1	1	0	0	1	1	0	0	1	1	0	1	1	0	0	0	0	0	0	0	0	0	0	0	1	1	1	1	1	1	1	1	0	1	0
4	0	5	0	0	1	35	20	1	2	3	1	2	2	5	1	1	0	0	1	1	0	0	1	1	0	1	1	0	0	0	0	0	0	0	0	0	0	0	1	1	1	1	1	1	1	1	0	1	0
4	0	6	1	0	0	25	20	1	2	3	1	2	2	5	1	1	0	0	1	1	0	0	1	1	0	1	1	0	0	0	0	0	0	0	0	0	0	0	1	1	1	1	1	1	1	1	0	1	0
4	0	6	0	1	0	35	30	0	2	3	1	2	2	5	1	1	0	0	1	1	0	0	1	1	0	1	1	0	0	0	0	0	0	0	0	0	0	0	1	1	1	1	1	1	1	1	0	1	0
4	0	6	0	0	1	45	30	0	2	3	1	2	2	5	1	1	0	0	1	1	0	0	1	1	0	1	1	0	0	0	0	0	0	0	0	0	0	0	1	1	1	1	1	1	1	1	0	1	0
4	0	7	1	0	0	45	40	0	1	3	1	2	2	5	1	1	0	0	1	1	0	0	1	1	0	1	1	0	0	0	0	0	0	0	0	0	0	0	1	1	1	1	1	1	1	1	0	1	0
4	0	7	0	1	0	35	40	0	1	3	1	2	2	5	1	1	0	0	1	1	0	0	1	1	0	1	1	0	0	0	0	0	0	0	0	0	0	0	1	1	1	1	1	1	1	1	0	1	0
4	0	7	0	0	1	25	40	1	1	3	1	2	2	5	1	1	0	0	1	1	0	0	1	1	0	1	1	0	0	0	0	0	0	0	0	0	0	0	1	1	1	1	1	1	1	1	0	1	0
4	0	8	1	0	0	25	30	0	2	3	1	2	2	5	1	1	0	0	1	1	0	0	1	1	0	1	1	0	0	0	0	0	0	0	0	0	0	0	1	1	1	1	1	1	1	1	0	1	0
4	0	8	0	1	0	25	20	1	2	3	1	2	2	5	1	1	0	0	1	1	0	0	1	1	0	1	1	0	0	0	0	0	0	0	0	0	0	0	1	1	1	1	1	1	1	1	0	1	0
4	0	8	0	0	1	35	40	0	2	3	1	2	2	5	1	1	0	0	1	1	0	0	1	1	0	1	1	0	0	0	0	0	0	0	0	0	0	0	1	1	1	1	1	1	1	1	0	1	0
4	0	9	1	0	0	45	20	0	2	3	1	2	2	5	1	1	0	0	1	1	0	0	1	1	0	1	1	0	0	0	0	0	0	0	0	0	0	0	1	1	1	1	1	1	1	1	0	1	0
4	0	9	0	1	0	45	20	1	2	3	1	2	2	5	1	1	0	0	1	1	0	0	1	1	0	1	1	0	0	0	0	0	0	0	0	0	0	0	1	1	1	1	1	1	1	1	0	1	0
4	0	9	0	0	1	35	30	0	2	3	1	2	2	5	1	1	0	0	1	1	0	0	1	1	0	1	1	0	0	0	0	0	0	0	0	0	0	0	1	1	1	1	1	1	1	1	0	1	0
4	0	10	1	0	0	45	40	0	2	3	1	2	2	5	1	1	0	0	1	1	0	0	1	1	0	1	1	0	0	0	0	0	0	0	0	0	0	0	1	1	1	1	1	1	1	1	0	1	0
4	0	10	0	1	0	35	20	1	2	3	1	2	2	5	1	1	0	0	1	1	0	0	1	1	0	1	1	0	0	0	0	0	0	0	0	0	0	0	1	1	1	1	1	1	1	1	0	1	0
4	0	10	0	0	1	45	40	0	2	3	1	2	2	5	1	1	0	0	1	1	0	0	1	1	0	1	1	0	0	0	0	0	0	0	0	0	0	0	1	1	1	1	1	1	1	1	0	1	0
4	0	11	1	0	0	35	20	1	2	3	1	2	2	5	1	1	0	0	1	1	0	0	1	1	0	1	1	0	0	0	0	0	0	0	0	0	0	0	1	1	1	1	1	1	1	1	0	1	0
4	0	11	0	1	0	45	30	0	2	3	1	2	2	5	1	1	0	0	1	1	0	0	1	1	0	1	1	0	0	0	0	0	0	0	0	0	0	0	1	1	1	1	1	1	1	1	0	1	0
4	0	11	0	0	1	25	30	0	2	3	1	2	2	5	1	1	0	0	1	1	0	0	1	1	0	1	1	0	0	0	0	0	0	0	0	0	0	0	1	1	1	1	1	1	1	1	0	1	0
4	0	12	1	0	0	45	20	1	2	3	1	2	2	5	1	1	0	0	1	1	0	0	1	1	0	1	1	0	0	0	0	0	0	0	0	0	0	0	1	1	1	1	1	1	1	1	0	1	0
4	0	12	0	1	0	45	20	0	2	3	1	2	2	5	1	1	0	0	1	1	0	0	1	1	0	1	1	0	0	0	0	0	0	0	0	0	0	0	1	1	1	1	1	1	1	1	0	1	0
4	0	12	0	0	1	35	30	0	2	3	1	2	2	5	1	1	0	0	1	1	0	0	1	1	0	1	1	0	0	0	0	0	0	0	0	0	0	0	1	1	1	1	1	1	1	1	0	1	0
5	0	1	1	0	0	35	30	0	1	3	1	1	2	1	1	0	0	0	0	0	1	0	1	0	0	0	0	0	0	0	0	0	0	0	0	0	0	0	1	1	1	1	1	1	1	0	0	0	0
5	0	1	0	1	0	25	20	1	1	3	1	1	2	1	1	0	0	0	0	0	1	0	1	0	0	0	0	0	0	0	0	0	0	0	0	0	0	0	1	1	1	1	1	1	1	0	0	0	0
5	0	1	0	0	1	45	20	0	1	3	1	1	2	1	1	0	0	0	0	0	1	0	1	0	0	0	0	0	0	0	0	0	0	0	0	0	0	0	1	1	1	1	1	1	1	0	0	0	0
5	0	2	1	0	0	25	30	0	1	3	1	1	2	1	1	0	0	0	0	0	1	0	1	0	0	0	0	0	0	0	0	0	0	0	0	0	0	0	1	1	1	1	1	1	1	0	0	0	0
5	0	2	0	1	0	25	20	1	1	3	1	1	2	1	1	0	0	0	0	0	1	0	1	0	0	0	0	0	0	0	0	0	0	0	0	0	0	0	1	1	1	1	1	1	1	0	0	0	0
5	0	2	0	0	1	35	40	0	1	3	1	1	2	1	1	0	0	0	0	0	1	0	1	0	0	0	0	0	0	0	0	0	0	0	0	0	0	0	1	1	1	1	1	1	1	0	0	0	0
5	0	3	1	0	0	35	30	0	1	3	1	1	2	1	1	0	0	0	0	0	1	0	1	0	0	0	0	0	0	0	0	0	0	0	0	0	0	0	1	1	1	1	1	1	1	0	0	0	0
5	0	3	0	1	0	45	40	0	1	3	1	1	2	1	1	0	0	0	0	0	1	0	1	0	0	0	0	0	0	0	0	0	0	0	0	0	0	0	1	1	1	1	1	1	1	0	0	0	0
5	0	3	0	0	1	25	20	1	1	3	1	1	2	1	1	0	0	0	0	0	1	0	1	0	0	0	0	0	0	0	0	0	0	0	0	0	0	0	1	1	1	1	1	1	1	0	0	0	0
5	0	4	1	0	0	35	20	1	3	3	1	1	2	1	1	0	0	0	0	0	1	0	1	0	0	0	0	0	0	0	0	0	0	0	0	0	0	0	1	1	1	1	1	1	1	0	0	0	0
5	0	4	0	1	0	25	40	0	3	3	1	1	2	1	1	0	0	0	0	0	1	0	1	0	0	0	0	0	0	0	0	0	0	0	0	0	0	0	1	1	1	1	1	1	1	0	0	0	0
5	0	4	0	0	1	35	20	0	3	3	1	1	2	1	1	0	0	0	0	0	1	0	1	0	0	0	0	0	0	0	0	0	0	0	0	0	0	0	1	1	1	1	1	1	1	0	0	0	0
5	0	5	1	0	0	25	40	0	3	3	1	1	2	1	1	0	0	0	0	0	1	0	1	0	0	0	0	0	0	0	0	0	0	0	0	0	0	0	1	1	1	1	1	1	1	0	0	0	0
5	0	5	0	1	0	45	30	0	3	3	1	1	2	1	1	0	0	0	0	0	1	0	1	0	0	0	0	0	0	0	0	0	0	0	0	0	0	0	1	1	1	1	1	1	1	0	0	0	0
5	0	5	0	0	1	35	20	1	3	3	1	1	2	1	1	0	0	0	0	0	1	0	1	0	0	0	0	0	0	0	0	0	0	0	0	0	0	0	1	1	1	1	1	1	1	0	0	0	0
5	0	6	1	0	0	25	20	1	3	3	1	1	2	1	1	0	0	0	0	0	1	0	1	0	0	0	0	0	0	0	0	0	0	0	0	0	0	0	1	1	1	1	1	1	1	0	0	0	0
5	0	6	0	1	0	35	30	0	3	3	1	1	2	1	1	0	0	0	0	0	1	0	1	0	0	0	0	0	0	0	0	0	0	0	0	0	0	0	1	1	1	1	1	1	1	0	0	0	0
5	0	6	0	0	1	45	30	0	3	3	1	1	2	1	1	0	0	0	0	0	1	0	1	0	0	0	0	0	0	0	0	0	0	0	0	0	0	0	1	1	1	1	1	1	1	0	0	0	0
5	0	7	1	0	0	45	40	0	3	3	1	1	2	1	1	0	0	0	0	0	1	0	1	0	0	0	0	0	0	0	0	0	0	0	0	0	0	0	1	1	1	1	1	1	1	0	0	0	0
5	0	7	0	1	0	35	40	1	3	3	1	1	2	1	1	0	0	0	0	0	1	0	1	0	0	0	0	0	0	0	0	0	0	0	0	0	0	0	1	1	1	1	1	1	1	0	0	0	0
5	0	7	0	0	1	25	40	0	3	3	1	1	2	1	1	0	0	0	0	0	1	0	1	0	0	0	0	0	0	0	0	0	0	0	0	0	0	0	1	1	1	1	1	1	1	0	0	0	0
5	0	8	1	0	0	25	30	0	3	3	1	1	2	1	1	0	0	0	0	0	1	0	1	0	0	0	0	0	0	0	0	0	0	0	0	0	0	0	1	1	1	1	1	1	1	0	0	0	0
5	0	8	0	1	0	25	20	1	3	3	1	1	2	1	1	0	0	0	0	0	1	0	1	0	0	0	0	0	0	0	0	0	0	0	0	0	0	0	1	1	1	1	1	1	1	0	0	0	0
5	0	8	0	0	1	35	40	0	3	3	1	1	2	1	1	0	0	0	0	0	1	0	1	0	0	0	0	0	0	0	0	0	0	0	0	0	0	0	1	1	1	1	1	1	1	0	0	0	0
5	0	9	1	0	0	45	20	0	3	3	1	1	2	1	1	0	0	0	0	0	1	0	1	0	0	0	0	0	0	0	0	0	0	0	0	0	0	0	1	1	1	1	1	1	1	0	0	0	0
5	0	9	0	1	0	45	20	0	3	3	1	1	2	1	1	0	0	0	0	0	1	0	1	0	0	0	0	0	0	0	0	0	0	0	0	0	0	0	1	1	1	1	1	1	1	0	0	0	0
5	0	9	0	0	1	35	30	1	3	3	1	1	2	1	1	0	0	0	0	0	1	0	1	0	0	0	0	0	0	0	0	0	0	0	0	0	0	0	1	1	1	1	1	1	1	0	0	0	0
5	0	10	1	0	0	45	40	0	3	3	1	1	2	1	1	0	0	0	0	0	1	0	1	0	0	0	0	0	0	0	0	0	0	0	0	0	0	0	1	1	1	1	1	1	1	0	0	0	0
5	0	10	0	1	0	35	20	0	3	3	1	1	2	1	1	0	0	0	0	0	1	0	1	0	0	0	0	0	0	0	0	0	0	0	0	0	0	0	1	1	1	1	1	1	1	0	0	0	0
5	0	10	0	0	1	45	40	1	3	3	1	1	2	1	1	0	0	0	0	0	1	0	1	0	0	0	0	0	0	0	0	0	0	0	0	0	0	0	1	1	1	1	1	1	1	0	0	0	0
5	0	11	1	0	0	35	20	1	3	3	1	1	2	1	1	0	0	0	0	0	1	0	1	0	0	0	0	0	0	0	0	0	0	0	0	0	0	0	1	1	1	1	1	1	1	0	0	0	0
5	0	11	0	1	0	45	30	0	3	3	1	1	2	1	1	0	0	0	0	0	1	0	1	0	0	0	0	0	0	0	0	0	0	0	0	0	0	0	1	1	1	1	1	1	1	0	0	0	0
5	0	11	0	0	1	25	30	0	3	3	1	1	2	1	1	0	0	0	0	0	1	0	1	0	0	0	0	0	0	0	0	0	0	0	0	0	0	0	1	1	1	1	1	1	1	0	0	0	0
5	0	12	1	0	0	45	20	0	3	3	1	1	2	1	1	0	0	0	0	0	1	0	1	0	0	0	0	0	0	0	0	0	0	0	0	0	0	0	1	1	1	1	1	1	1	0	0	0	0
5	0	12	0	1	0	45	20	0	3	3	1	1	2	1	1	0	0	0	0	0	1	0	1	0	0	0	0	0	0	0	0	0	0	0	0	0	0	0	1	1	1	1	1	1	1	0	0	0	0
5	0	12	0	0	1	35	30	1	3	3	1	1	2	1	1	0	0	0	0	0	1	0	1	0	0	0	0	0	0	0	0	0	0	0	0	0	0	0	1	1	1	1	1	1	1	0	0	0	0
6	0	1	1	0	0	35	30	0	1	4	2	2	2	4	1	0	1	0	0	1	0	0	1	1	0	0	1	1	1	0	0	0	0	0	0	0	0	0	1	1	1	1	1	1	1	1	0	1	0
6	0	1	0	1	0	25	20	1	1	4	2	2	2	4	1	0	1	0	0	1	0	0	1	1	0	0	1	1	1	0	0	0	0	0	0	0	0	0	1	1	1	1	1	1	1	1	0	1	0
6	0	1	0	0	1	45	20	0	1	4	2	2	2	4	1	0	1	0	0	1	0	0	1	1	0	0	1	1	1	0	0	0	0	0	0	0	0	0	1	1	1	1	1	1	1	1	0	1	0
6	0	2	1	0	0	25	30	1	3	4	2	2	2	4	1	0	1	0	0	1	0	0	1	1	0	0	1	1	1	0	0	0	0	0	0	0	0	0	1	1	1	1	1	1	1	1	0	1	0
6	0	2	0	1	0	25	20	0	3	4	2	2	2	4	1	0	1	0	0	1	0	0	1	1	0	0	1	1	1	0	0	0	0	0	0	0	0	0	1	1	1	1	1	1	1	1	0	1	0
6	0	2	0	0	1	35	40	0	3	4	2	2	2	4	1	0	1	0	0	1	0	0	1	1	0	0	1	1	1	0	0	0	0	0	0	0	0	0	1	1	1	1	1	1	1	1	0	1	0
6	0	3	1	0	0	35	30	1	3	4	2	2	2	4	1	0	1	0	0	1	0	0	1	1	0	0	1	1	1	0	0	0	0	0	0	0	0	0	1	1	1	1	1	1	1	1	0	1	0
6	0	3	0	1	0	45	40	0	3	4	2	2	2	4	1	0	1	0	0	1	0	0	1	1	0	0	1	1	1	0	0	0	0	0	0	0	0	0	1	1	1	1	1	1	1	1	0	1	0
6	0	3	0	0	1	25	20	0	3	4	2	2	2	4	1	0	1	0	0	1	0	0	1	1	0	0	1	1	1	0	0	0	0	0	0	0	0	0	1	1	1	1	1	1	1	1	0	1	0
6	0	4	1	0	0	35	20	0	1	4	2	2	2	4	1	0	1	0	0	1	0	0	1	1	0	0	1	1	1	0	0	0	0	0	0	0	0	0	1	1	1	1	1	1	1	1	0	1	0
6	0	4	0	1	0	25	40	1	1	4	2	2	2	4	1	0	1	0	0	1	0	0	1	1	0	0	1	1	1	0	0	0	0	0	0	0	0	0	1	1	1	1	1	1	1	1	0	1	0
6	0	4	0	0	1	35	20	0	1	4	2	2	2	4	1	0	1	0	0	1	0	0	1	1	0	0	1	1	1	0	0	0	0	0	0	0	0	0	1	1	1	1	1	1	1	1	0	1	0
6	0	5	1	0	0	25	40	1	1	4	2	2	2	4	1	0	1	0	0	1	0	0	1	1	0	0	1	1	1	0	0	0	0	0	0	0	0	0	1	1	1	1	1	1	1	1	0	1	0
6	0	5	0	1	0	45	30	0	1	4	2	2	2	4	1	0	1	0	0	1	0	0	1	1	0	0	1	1	1	0	0	0	0	0	0	0	0	0	1	1	1	1	1	1	1	1	0	1	0
6	0	5	0	0	1	35	20	0	1	4	2	2	2	4	1	0	1	0	0	1	0	0	1	1	0	0	1	1	1	0	0	0	0	0	0	0	0	0	1	1	1	1	1	1	1	1	0	1	0
6	0	6	1	0	0	25	20	1	1	4	2	2	2	4	1	0	1	0	0	1	0	0	1	1	0	0	1	1	1	0	0	0	0	0	0	0	0	0	1	1	1	1	1	1	1	1	0	1	0
6	0	6	0	1	0	35	30	0	1	4	2	2	2	4	1	0	1	0	0	1	0	0	1	1	0	0	1	1	1	0	0	0	0	0	0	0	0	0	1	1	1	1	1	1	1	1	0	1	0
6	0	6	0	0	1	45	30	0	1	4	2	2	2	4	1	0	1	0	0	1	0	0	1	1	0	0	1	1	1	0	0	0	0	0	0	0	0	0	1	1	1	1	1	1	1	1	0	1	0
6	0	7	1	0	0	45	40	0	1	4	2	2	2	4	1	0	1	0	0	1	0	0	1	1	0	0	1	1	1	0	0	0	0	0	0	0	0	0	1	1	1	1	1	1	1	1	0	1	0
6	0	7	0	1	0	35	40	0	1	4	2	2	2	4	1	0	1	0	0	1	0	0	1	1	0	0	1	1	1	0	0	0	0	0	0	0	0	0	1	1	1	1	1	1	1	1	0	1	0
6	0	7	0	0	1	25	40	1	1	4	2	2	2	4	1	0	1	0	0	1	0	0	1	1	0	0	1	1	1	0	0	0	0	0	0	0	0	0	1	1	1	1	1	1	1	1	0	1	0
6	0	8	1	0	0	25	30	0	3	4	2	2	2	4	1	0	1	0	0	1	0	0	1	1	0	0	1	1	1	0	0	0	0	0	0	0	0	0	1	1	1	1	1	1	1	1	0	1	0
6	0	8	0	1	0	25	20	1	3	4	2	2	2	4	1	0	1	0	0	1	0	0	1	1	0	0	1	1	1	0	0	0	0	0	0	0	0	0	1	1	1	1	1	1	1	1	0	1	0
6	0	8	0	0	1	35	40	0	3	4	2	2	2	4	1	0	1	0	0	1	0	0	1	1	0	0	1	1	1	0	0	0	0	0	0	0	0	0	1	1	1	1	1	1	1	1	0	1	0
6	0	9	1	0	0	45	20	0	1	4	2	2	2	4	1	0	1	0	0	1	0	0	1	1	0	0	1	1	1	0	0	0	0	0	0	0	0	0	1	1	1	1	1	1	1	1	0	1	0
6	0	9	0	1	0	45	20	0	1	4	2	2	2	4	1	0	1	0	0	1	0	0	1	1	0	0	1	1	1	0	0	0	0	0	0	0	0	0	1	1	1	1	1	1	1	1	0	1	0
6	0	9	0	0	1	35	30	1	1	4	2	2	2	4	1	0	1	0	0	1	0	0	1	1	0	0	1	1	1	0	0	0	0	0	0	0	0	0	1	1	1	1	1	1	1	1	0	1	0
6	0	10	1	0	0	45	40	1	3	4	2	2	2	4	1	0	1	0	0	1	0	0	1	1	0	0	1	1	1	0	0	0	0	0	0	0	0	0	1	1	1	1	1	1	1	1	0	1	0
6	0	10	0	1	0	35	20	0	3	4	2	2	2	4	1	0	1	0	0	1	0	0	1	1	0	0	1	1	1	0	0	0	0	0	0	0	0	0	1	1	1	1	1	1	1	1	0	1	0
6	0	10	0	0	1	45	40	0	3	4	2	2	2	4	1	0	1	0	0	1	0	0	1	1	0	0	1	1	1	0	0	0	0	0	0	0	0	0	1	1	1	1	1	1	1	1	0	1	0
6	0	11	1	0	0	35	20	1	3	4	2	2	2	4	1	0	1	0	0	1	0	0	1	1	0	0	1	1	1	0	0	0	0	0	0	0	0	0	1	1	1	1	1	1	1	1	0	1	0
6	0	11	0	1	0	45	30	0	3	4	2	2	2	4	1	0	1	0	0	1	0	0	1	1	0	0	1	1	1	0	0	0	0	0	0	0	0	0	1	1	1	1	1	1	1	1	0	1	0
6	0	11	0	0	1	25	30	0	3	4	2	2	2	4	1	0	1	0	0	1	0	0	1	1	0	0	1	1	1	0	0	0	0	0	0	0	0	0	1	1	1	1	1	1	1	1	0	1	0
6	0	12	1	0	0	45	20	0	1	4	2	2	2	4	1	0	1	0	0	1	0	0	1	1	0	0	1	1	1	0	0	0	0	0	0	0	0	0	1	1	1	1	1	1	1	1	0	1	0
6	0	12	0	1	0	45	20	0	1	4	2	2	2	4	1	0	1	0	0	1	0	0	1	1	0	0	1	1	1	0	0	0	0	0	0	0	0	0	1	1	1	1	1	1	1	1	0	1	0
6	0	12	0	0	1	35	30	1	1	4	2	2	2	4	1	0	1	0	0	1	0	0	1	1	0	0	1	1	1	0	0	0	0	0	0	0	0	0	1	1	1	1	1	1	1	1	0	1	0
7	0	1	1	0	0	35	30	0	3	2	3	2	2	1	1	0	0	0	0	0	0	0	1	1	0	0	0	0	0	0	0	1	0	0	0	0	0	0	1	1	1	1	1	1	0	0	0	1	0
7	0	1	0	1	0	25	20	1	3	2	3	2	2	1	1	0	0	0	0	0	0	0	1	1	0	0	0	0	0	0	0	1	0	0	0	0	0	0	1	1	1	1	1	1	0	0	0	1	0
7	0	1	0	0	1	45	20	0	3	2	3	2	2	1	1	0	0	0	0	0	0	0	1	1	0	0	0	0	0	0	0	1	0	0	0	0	0	0	1	1	1	1	1	1	0	0	0	1	0
7	0	2	1	0	0	25	30	0	3	2	3	2	2	1	1	0	0	0	0	0	0	0	1	1	0	0	0	0	0	0	0	1	0	0	0	0	0	0	1	1	1	1	1	1	0	0	0	1	0
7	0	2	0	1	0	25	20	1	3	2	3	2	2	1	1	0	0	0	0	0	0	0	1	1	0	0	0	0	0	0	0	1	0	0	0	0	0	0	1	1	1	1	1	1	0	0	0	1	0
7	0	2	0	0	1	35	40	0	3	2	3	2	2	1	1	0	0	0	0	0	0	0	1	1	0	0	0	0	0	0	0	1	0	0	0	0	0	0	1	1	1	1	1	1	0	0	0	1	0
7	0	3	1	0	0	35	30	0	2	2	3	2	2	1	1	0	0	0	0	0	0	0	1	1	0	0	0	0	0	0	0	1	0	0	0	0	0	0	1	1	1	1	1	1	0	0	0	1	0
7	0	3	0	1	0	45	40	0	2	2	3	2	2	1	1	0	0	0	0	0	0	0	1	1	0	0	0	0	0	0	0	1	0	0	0	0	0	0	1	1	1	1	1	1	0	0	0	1	0
7	0	3	0	0	1	25	20	1	2	2	3	2	2	1	1	0	0	0	0	0	0	0	1	1	0	0	0	0	0	0	0	1	0	0	0	0	0	0	1	1	1	1	1	1	0	0	0	1	0
7	0	4	1	0	0	35	20	0	3	2	3	2	2	1	1	0	0	0	0	0	0	0	1	1	0	0	0	0	0	0	0	1	0	0	0	0	0	0	1	1	1	1	1	1	0	0	0	1	0
7	0	4	0	1	0	25	40	0	3	2	3	2	2	1	1	0	0	0	0	0	0	0	1	1	0	0	0	0	0	0	0	1	0	0	0	0	0	0	1	1	1	1	1	1	0	0	0	1	0
7	0	4	0	0	1	35	20	1	3	2	3	2	2	1	1	0	0	0	0	0	0	0	1	1	0	0	0	0	0	0	0	1	0	0	0	0	0	0	1	1	1	1	1	1	0	0	0	1	0
7	0	5	1	0	0	25	40	1	3	2	3	2	2	1	1	0	0	0	0	0	0	0	1	1	0	0	0	0	0	0	0	1	0	0	0	0	0	0	1	1	1	1	1	1	0	0	0	1	0
7	0	5	0	1	0	45	30	0	3	2	3	2	2	1	1	0	0	0	0	0	0	0	1	1	0	0	0	0	0	0	0	1	0	0	0	0	0	0	1	1	1	1	1	1	0	0	0	1	0
7	0	5	0	0	1	35	20	0	3	2	3	2	2	1	1	0	0	0	0	0	0	0	1	1	0	0	0	0	0	0	0	1	0	0	0	0	0	0	1	1	1	1	1	1	0	0	0	1	0
7	0	6	1	0	0	25	20	1	3	2	3	2	2	1	1	0	0	0	0	0	0	0	1	1	0	0	0	0	0	0	0	1	0	0	0	0	0	0	1	1	1	1	1	1	0	0	0	1	0
7	0	6	0	1	0	35	30	0	3	2	3	2	2	1	1	0	0	0	0	0	0	0	1	1	0	0	0	0	0	0	0	1	0	0	0	0	0	0	1	1	1	1	1	1	0	0	0	1	0
7	0	6	0	0	1	45	30	0	3	2	3	2	2	1	1	0	0	0	0	0	0	0	1	1	0	0	0	0	0	0	0	1	0	0	0	0	0	0	1	1	1	1	1	1	0	0	0	1	0
7	0	7	1	0	0	45	40	0	3	2	3	2	2	1	1	0	0	0	0	0	0	0	1	1	0	0	0	0	0	0	0	1	0	0	0	0	0	0	1	1	1	1	1	1	0	0	0	1	0
7	0	7	0	1	0	35	40	0	3	2	3	2	2	1	1	0	0	0	0	0	0	0	1	1	0	0	0	0	0	0	0	1	0	0	0	0	0	0	1	1	1	1	1	1	0	0	0	1	0
7	0	7	0	0	1	25	40	1	3	2	3	2	2	1	1	0	0	0	0	0	0	0	1	1	0	0	0	0	0	0	0	1	0	0	0	0	0	0	1	1	1	1	1	1	0	0	0	1	0
7	0	8	1	0	0	25	30	0	2	2	3	2	2	1	1	0	0	0	0	0	0	0	1	1	0	0	0	0	0	0	0	1	0	0	0	0	0	0	1	1	1	1	1	1	0	0	0	1	0
7	0	8	0	1	0	25	20	1	2	2	3	2	2	1	1	0	0	0	0	0	0	0	1	1	0	0	0	0	0	0	0	1	0	0	0	0	0	0	1	1	1	1	1	1	0	0	0	1	0
7	0	8	0	0	1	35	40	0	2	2	3	2	2	1	1	0	0	0	0	0	0	0	1	1	0	0	0	0	0	0	0	1	0	0	0	0	0	0	1	1	1	1	1	1	0	0	0	1	0
7	0	9	1	0	0	45	20	1	3	2	3	2	2	1	1	0	0	0	0	0	0	0	1	1	0	0	0	0	0	0	0	1	0	0	0	0	0	0	1	1	1	1	1	1	0	0	0	1	0
7	0	9	0	1	0	45	20	0	3	2	3	2	2	1	1	0	0	0	0	0	0	0	1	1	0	0	0	0	0	0	0	1	0	0	0	0	0	0	1	1	1	1	1	1	0	0	0	1	0
7	0	9	0	0	1	35	30	0	3	2	3	2	2	1	1	0	0	0	0	0	0	0	1	1	0	0	0	0	0	0	0	1	0	0	0	0	0	0	1	1	1	1	1	1	0	0	0	1	0
7	0	10	1	0	0	45	40	0	2	2	3	2	2	1	1	0	0	0	0	0	0	0	1	1	0	0	0	0	0	0	0	1	0	0	0	0	0	0	1	1	1	1	1	1	0	0	0	1	0
7	0	10	0	1	0	35	20	1	2	2	3	2	2	1	1	0	0	0	0	0	0	0	1	1	0	0	0	0	0	0	0	1	0	0	0	0	0	0	1	1	1	1	1	1	0	0	0	1	0
7	0	10	0	0	1	45	40	0	2	2	3	2	2	1	1	0	0	0	0	0	0	0	1	1	0	0	0	0	0	0	0	1	0	0	0	0	0	0	1	1	1	1	1	1	0	0	0	1	0
7	0	11	1	0	0	35	20	1	3	2	3	2	2	1	1	0	0	0	0	0	0	0	1	1	0	0	0	0	0	0	0	1	0	0	0	0	0	0	1	1	1	1	1	1	0	0	0	1	0
7	0	11	0	1	0	45	30	0	3	2	3	2	2	1	1	0	0	0	0	0	0	0	1	1	0	0	0	0	0	0	0	1	0	0	0	0	0	0	1	1	1	1	1	1	0	0	0	1	0
7	0	11	0	0	1	25	30	0	3	2	3	2	2	1	1	0	0	0	0	0	0	0	1	1	0	0	0	0	0	0	0	1	0	0	0	0	0	0	1	1	1	1	1	1	0	0	0	1	0
7	0	12	1	0	0	45	20	1	3	2	3	2	2	1	1	0	0	0	0	0	0	0	1	1	0	0	0	0	0	0	0	1	0	0	0	0	0	0	1	1	1	1	1	1	0	0	0	1	0
7	0	12	0	1	0	45	20	0	3	2	3	2	2	1	1	0	0	0	0	0	0	0	1	1	0	0	0	0	0	0	0	1	0	0	0	0	0	0	1	1	1	1	1	1	0	0	0	1	0
7	0	12	0	0	1	35	30	0	3	2	3	2	2	1	1	0	0	0	0	0	0	0	1	1	0	0	0	0	0	0	0	1	0	0	0	0	0	0	1	1	1	1	1	1	0	0	0	1	0
8	0	1	1	0	0	35	30	0	2	3	3	1	1	4	1	0	0	0	0	1	0	0	1	1	0	0	0	0	0	0	0	0	0	0	0	0	1	0	1	1	1	1	1	1	0	0	0	0	0
8	0	1	0	1	0	25	20	1	2	3	3	1	1	4	1	0	0	0	0	1	0	0	1	1	0	0	0	0	0	0	0	0	0	0	0	0	1	0	1	1	1	1	1	1	0	0	0	0	0
8	0	1	0	0	1	45	20	0	2	3	3	1	1	4	1	0	0	0	0	1	0	0	1	1	0	0	0	0	0	0	0	0	0	0	0	0	1	0	1	1	1	1	1	1	0	0	0	0	0
8	0	2	1	0	0	25	30	0	2	3	3	1	1	4	1	0	0	0	0	1	0	0	1	1	0	0	0	0	0	0	0	0	0	0	0	0	1	0	1	1	1	1	1	1	0	0	0	0	0
8	0	2	0	1	0	25	20	1	2	3	3	1	1	4	1	0	0	0	0	1	0	0	1	1	0	0	0	0	0	0	0	0	0	0	0	0	1	0	1	1	1	1	1	1	0	0	0	0	0
8	0	2	0	0	1	35	40	0	2	3	3	1	1	4	1	0	0	0	0	1	0	0	1	1	0	0	0	0	0	0	0	0	0	0	0	0	1	0	1	1	1	1	1	1	0	0	0	0	0
8	0	3	1	0	0	35	30	0	2	3	3	1	1	4	1	0	0	0	0	1	0	0	1	1	0	0	0	0	0	0	0	0	0	0	0	0	1	0	1	1	1	1	1	1	0	0	0	0	0
8	0	3	0	1	0	45	40	0	2	3	3	1	1	4	1	0	0	0	0	1	0	0	1	1	0	0	0	0	0	0	0	0	0	0	0	0	1	0	1	1	1	1	1	1	0	0	0	0	0
8	0	3	0	0	1	25	20	1	2	3	3	1	1	4	1	0	0	0	0	1	0	0	1	1	0	0	0	0	0	0	0	0	0	0	0	0	1	0	1	1	1	1	1	1	0	0	0	0	0
8	0	4	1	0	0	35	20	1	2	3	3	1	1	4	1	0	0	0	0	1	0	0	1	1	0	0	0	0	0	0	0	0	0	0	0	0	1	0	1	1	1	1	1	1	0	0	0	0	0
8	0	4	0	1	0	25	40	0	2	3	3	1	1	4	1	0	0	0	0	1	0	0	1	1	0	0	0	0	0	0	0	0	0	0	0	0	1	0	1	1	1	1	1	1	0	0	0	0	0
8	0	4	0	0	1	35	20	0	2	3	3	1	1	4	1	0	0	0	0	1	0	0	1	1	0	0	0	0	0	0	0	0	0	0	0	0	1	0	1	1	1	1	1	1	0	0	0	0	0
8	0	5	1	0	0	25	40	0	2	3	3	1	1	4	1	0	0	0	0	1	0	0	1	1	0	0	0	0	0	0	0	0	0	0	0	0	1	0	1	1	1	1	1	1	0	0	0	0	0
8	0	5	0	1	0	45	30	0	2	3	3	1	1	4	1	0	0	0	0	1	0	0	1	1	0	0	0	0	0	0	0	0	0	0	0	0	1	0	1	1	1	1	1	1	0	0	0	0	0
8	0	5	0	0	1	35	20	1	2	3	3	1	1	4	1	0	0	0	0	1	0	0	1	1	0	0	0	0	0	0	0	0	0	0	0	0	1	0	1	1	1	1	1	1	0	0	0	0	0
8	0	6	1	0	0	25	20	1	2	3	3	1	1	4	1	0	0	0	0	1	0	0	1	1	0	0	0	0	0	0	0	0	0	0	0	0	1	0	1	1	1	1	1	1	0	0	0	0	0
8	0	6	0	1	0	35	30	0	2	3	3	1	1	4	1	0	0	0	0	1	0	0	1	1	0	0	0	0	0	0	0	0	0	0	0	0	1	0	1	1	1	1	1	1	0	0	0	0	0
8	0	6	0	0	1	45	30	0	2	3	3	1	1	4	1	0	0	0	0	1	0	0	1	1	0	0	0	0	0	0	0	0	0	0	0	0	1	0	1	1	1	1	1	1	0	0	0	0	0
8	0	7	1	0	0	45	40	0	1	3	3	1	1	4	1	0	0	0	0	1	0	0	1	1	0	0	0	0	0	0	0	0	0	0	0	0	1	0	1	1	1	1	1	1	0	0	0	0	0
8	0	7	0	1	0	35	40	0	1	3	3	1	1	4	1	0	0	0	0	1	0	0	1	1	0	0	0	0	0	0	0	0	0	0	0	0	1	0	1	1	1	1	1	1	0	0	0	0	0
8	0	7	0	0	1	25	40	1	1	3	3	1	1	4	1	0	0	0	0	1	0	0	1	1	0	0	0	0	0	0	0	0	0	0	0	0	1	0	1	1	1	1	1	1	0	0	0	0	0
8	0	8	1	0	0	25	30	0	2	3	3	1	1	4	1	0	0	0	0	1	0	0	1	1	0	0	0	0	0	0	0	0	0	0	0	0	1	0	1	1	1	1	1	1	0	0	0	0	0
8	0	8	0	1	0	25	20	1	2	3	3	1	1	4	1	0	0	0	0	1	0	0	1	1	0	0	0	0	0	0	0	0	0	0	0	0	1	0	1	1	1	1	1	1	0	0	0	0	0
8	0	8	0	0	1	35	40	0	2	3	3	1	1	4	1	0	0	0	0	1	0	0	1	1	0	0	0	0	0	0	0	0	0	0	0	0	1	0	1	1	1	1	1	1	0	0	0	0	0
8	0	9	1	0	0	45	20	0	2	3	3	1	1	4	1	0	0	0	0	1	0	0	1	1	0	0	0	0	0	0	0	0	0	0	0	0	1	0	1	1	1	1	1	1	0	0	0	0	0
8	0	9	0	1	0	45	20	1	2	3	3	1	1	4	1	0	0	0	0	1	0	0	1	1	0	0	0	0	0	0	0	0	0	0	0	0	1	0	1	1	1	1	1	1	0	0	0	0	0
8	0	9	0	0	1	35	30	0	2	3	3	1	1	4	1	0	0	0	0	1	0	0	1	1	0	0	0	0	0	0	0	0	0	0	0	0	1	0	1	1	1	1	1	1	0	0	0	0	0
8	0	10	1	0	0	45	40	0	2	3	3	1	1	4	1	0	0	0	0	1	0	0	1	1	0	0	0	0	0	0	0	0	0	0	0	0	1	0	1	1	1	1	1	1	0	0	0	0	0
8	0	10	0	1	0	35	20	1	2	3	3	1	1	4	1	0	0	0	0	1	0	0	1	1	0	0	0	0	0	0	0	0	0	0	0	0	1	0	1	1	1	1	1	1	0	0	0	0	0
8	0	10	0	0	1	45	40	0	2	3	3	1	1	4	1	0	0	0	0	1	0	0	1	1	0	0	0	0	0	0	0	0	0	0	0	0	1	0	1	1	1	1	1	1	0	0	0	0	0
8	0	11	1	0	0	35	20	1	2	3	3	1	1	4	1	0	0	0	0	1	0	0	1	1	0	0	0	0	0	0	0	0	0	0	0	0	1	0	1	1	1	1	1	1	0	0	0	0	0
8	0	11	0	1	0	45	30	0	2	3	3	1	1	4	1	0	0	0	0	1	0	0	1	1	0	0	0	0	0	0	0	0	0	0	0	0	1	0	1	1	1	1	1	1	0	0	0	0	0
8	0	11	0	0	1	25	30	0	2	3	3	1	1	4	1	0	0	0	0	1	0	0	1	1	0	0	0	0	0	0	0	0	0	0	0	0	1	0	1	1	1	1	1	1	0	0	0	0	0
8	0	12	1	0	0	45	20	1	2	3	3	1	1	4	1	0	0	0	0	1	0	0	1	1	0	0	0	0	0	0	0	0	0	0	0	0	1	0	1	1	1	1	1	1	0	0	0	0	0
8	0	12	0	1	0	45	20	0	2	3	3	1	1	4	1	0	0	0	0	1	0	0	1	1	0	0	0	0	0	0	0	0	0	0	0	0	1	0	1	1	1	1	1	1	0	0	0	0	0
8	0	12	0	0	1	35	30	0	2	3	3	1	1	4	1	0	0	0	0	1	0	0	1	1	0	0	0	0	0	0	0	0	0	0	0	0	1	0	1	1	1	1	1	1	0	0	0	0	0
9	0	1	1	0	0	35	30	1	3	2	1	2	2	3	1	0	0	0	0	0	0	0	1	1	0	0	0	0	0	0	0	0	0	0	0	0	0	0	1	0	0	1	1	0	0	0	0	0	0
9	0	1	0	1	0	25	20	0	3	2	1	2	2	3	1	0	0	0	0	0	0	0	1	1	0	0	0	0	0	0	0	0	0	0	0	0	0	0	1	0	0	1	1	0	0	0	0	0	0
9	0	1	0	0	1	45	20	0	3	2	1	2	2	3	1	0	0	0	0	0	0	0	1	1	0	0	0	0	0	0	0	0	0	0	0	0	0	0	1	0	0	1	1	0	0	0	0	0	0
9	0	2	1	0	0	25	30	0	3	2	1	2	2	3	1	0	0	0	0	0	0	0	1	1	0	0	0	0	0	0	0	0	0	0	0	0	0	0	1	0	0	1	1	0	0	0	0	0	0
9	0	2	0	1	0	25	20	1	3	2	1	2	2	3	1	0	0	0	0	0	0	0	1	1	0	0	0	0	0	0	0	0	0	0	0	0	0	0	1	0	0	1	1	0	0	0	0	0	0
9	0	2	0	0	1	35	40	0	3	2	1	2	2	3	1	0	0	0	0	0	0	0	1	1	0	0	0	0	0	0	0	0	0	0	0	0	0	0	1	0	0	1	1	0	0	0	0	0	0
9	0	3	1	0	0	35	30	1	3	2	1	2	2	3	1	0	0	0	0	0	0	0	1	1	0	0	0	0	0	0	0	0	0	0	0	0	0	0	1	0	0	1	1	0	0	0	0	0	0
9	0	3	0	1	0	45	40	0	3	2	1	2	2	3	1	0	0	0	0	0	0	0	1	1	0	0	0	0	0	0	0	0	0	0	0	0	0	0	1	0	0	1	1	0	0	0	0	0	0
9	0	3	0	0	1	25	20	0	3	2	1	2	2	3	1	0	0	0	0	0	0	0	1	1	0	0	0	0	0	0	0	0	0	0	0	0	0	0	1	0	0	1	1	0	0	0	0	0	0
9	0	4	1	0	0	35	20	0	1	2	1	2	2	3	1	0	0	0	0	0	0	0	1	1	0	0	0	0	0	0	0	0	0	0	0	0	0	0	1	0	0	1	1	0	0	0	0	0	0
9	0	4	0	1	0	25	40	1	1	2	1	2	2	3	1	0	0	0	0	0	0	0	1	1	0	0	0	0	0	0	0	0	0	0	0	0	0	0	1	0	0	1	1	0	0	0	0	0	0
9	0	4	0	0	1	35	20	0	1	2	1	2	2	3	1	0	0	0	0	0	0	0	1	1	0	0	0	0	0	0	0	0	0	0	0	0	0	0	1	0	0	1	1	0	0	0	0	0	0
9	0	5	1	0	0	25	40	1	1	2	1	2	2	3	1	0	0	0	0	0	0	0	1	1	0	0	0	0	0	0	0	0	0	0	0	0	0	0	1	0	0	1	1	0	0	0	0	0	0
9	0	5	0	1	0	45	30	0	1	2	1	2	2	3	1	0	0	0	0	0	0	0	1	1	0	0	0	0	0	0	0	0	0	0	0	0	0	0	1	0	0	1	1	0	0	0	0	0	0
9	0	5	0	0	1	35	20	0	1	2	1	2	2	3	1	0	0	0	0	0	0	0	1	1	0	0	0	0	0	0	0	0	0	0	0	0	0	0	1	0	0	1	1	0	0	0	0	0	0
9	0	6	1	0	0	25	20	1	1	2	1	2	2	3	1	0	0	0	0	0	0	0	1	1	0	0	0	0	0	0	0	0	0	0	0	0	0	0	1	0	0	1	1	0	0	0	0	0	0
9	0	6	0	1	0	35	30	0	1	2	1	2	2	3	1	0	0	0	0	0	0	0	1	1	0	0	0	0	0	0	0	0	0	0	0	0	0	0	1	0	0	1	1	0	0	0	0	0	0
9	0	6	0	0	1	45	30	0	1	2	1	2	2	3	1	0	0	0	0	0	0	0	1	1	0	0	0	0	0	0	0	0	0	0	0	0	0	0	1	0	0	1	1	0	0	0	0	0	0
9	0	7	1	0	0	45	40	0	1	2	1	2	2	3	1	0	0	0	0	0	0	0	1	1	0	0	0	0	0	0	0	0	0	0	0	0	0	0	1	0	0	1	1	0	0	0	0	0	0
9	0	7	0	1	0	35	40	0	1	2	1	2	2	3	1	0	0	0	0	0	0	0	1	1	0	0	0	0	0	0	0	0	0	0	0	0	0	0	1	0	0	1	1	0	0	0	0	0	0
9	0	7	0	0	1	25	40	1	1	2	1	2	2	3	1	0	0	0	0	0	0	0	1	1	0	0	0	0	0	0	0	0	0	0	0	0	0	0	1	0	0	1	1	0	0	0	0	0	0
9	0	8	1	0	0	25	30	0	3	2	1	2	2	3	1	0	0	0	0	0	0	0	1	1	0	0	0	0	0	0	0	0	0	0	0	0	0	0	1	0	0	1	1	0	0	0	0	0	0
9	0	8	0	1	0	25	20	0	3	2	1	2	2	3	1	0	0	0	0	0	0	0	1	1	0	0	0	0	0	0	0	0	0	0	0	0	0	0	1	0	0	1	1	0	0	0	0	0	0
9	0	8	0	0	1	35	40	1	3	2	1	2	2	3	1	0	0	0	0	0	0	0	1	1	0	0	0	0	0	0	0	0	0	0	0	0	0	0	1	0	0	1	1	0	0	0	0	0	0
9	0	9	1	0	0	45	20	0	3	2	1	2	2	3	1	0	0	0	0	0	0	0	1	1	0	0	0	0	0	0	0	0	0	0	0	0	0	0	1	0	0	1	1	0	0	0	0	0	0
9	0	9	0	1	0	45	20	0	3	2	1	2	2	3	1	0	0	0	0	0	0	0	1	1	0	0	0	0	0	0	0	0	0	0	0	0	0	0	1	0	0	1	1	0	0	0	0	0	0
9	0	9	0	0	1	35	30	1	3	2	1	2	2	3	1	0	0	0	0	0	0	0	1	1	0	0	0	0	0	0	0	0	0	0	0	0	0	0	1	0	0	1	1	0	0	0	0	0	0
9	0	10	1	0	0	45	40	0	1	2	1	2	2	3	1	0	0	0	0	0	0	0	1	1	0	0	0	0	0	0	0	0	0	0	0	0	0	0	1	0	0	1	1	0	0	0	0	0	0
9	0	10	0	1	0	35	20	1	1	2	1	2	2	3	1	0	0	0	0	0	0	0	1	1	0	0	0	0	0	0	0	0	0	0	0	0	0	0	1	0	0	1	1	0	0	0	0	0	0
9	0	10	0	0	1	45	40	0	1	2	1	2	2	3	1	0	0	0	0	0	0	0	1	1	0	0	0	0	0	0	0	0	0	0	0	0	0	0	1	0	0	1	1	0	0	0	0	0	0
9	0	11	1	0	0	35	20	0	1	2	1	2	2	3	1	0	0	0	0	0	0	0	1	1	0	0	0	0	0	0	0	0	0	0	0	0	0	0	1	0	0	1	1	0	0	0	0	0	0
9	0	11	0	1	0	45	30	0	1	2	1	2	2	3	1	0	0	0	0	0	0	0	1	1	0	0	0	0	0	0	0	0	0	0	0	0	0	0	1	0	0	1	1	0	0	0	0	0	0
9	0	11	0	0	1	25	30	1	1	2	1	2	2	3	1	0	0	0	0	0	0	0	1	1	0	0	0	0	0	0	0	0	0	0	0	0	0	0	1	0	0	1	1	0	0	0	0	0	0
9	0	12	1	0	0	45	20	0	3	2	1	2	2	3	1	0	0	0	0	0	0	0	1	1	0	0	0	0	0	0	0	0	0	0	0	0	0	0	1	0	0	1	1	0	0	0	0	0	0
9	0	12	0	1	0	45	20	0	3	2	1	2	2	3	1	0	0	0	0	0	0	0	1	1	0	0	0	0	0	0	0	0	0	0	0	0	0	0	1	0	0	1	1	0	0	0	0	0	0
9	0	12	0	0	1	35	30	1	3	2	1	2	2	3	1	0	0	0	0	0	0	0	1	1	0	0	0	0	0	0	0	0	0	0	0	0	0	0	1	0	0	1	1	0	0	0	0	0	0
10	0	1	1	0	0	35	30	1	3	3	1	1	2	4	1	0	0	0	0	0	0	0	1	1	0	0	0	0	0	0	0	0	0	0	0	0	0	0	1	1	1	1	1	1	1	0	0	0	1
10	0	1	0	1	0	25	20	0	3	3	1	1	2	4	1	0	0	0	0	0	0	0	1	1	0	0	0	0	0	0	0	0	0	0	0	0	0	0	1	1	1	1	1	1	1	0	0	0	1
10	0	1	0	0	1	45	20	0	3	3	1	1	2	4	1	0	0	0	0	0	0	0	1	1	0	0	0	0	0	0	0	0	0	0	0	0	0	0	1	1	1	1	1	1	1	0	0	0	1
10	0	2	1	0	0	25	30	0	3	3	1	1	2	4	1	0	0	0	0	0	0	0	1	1	0	0	0	0	0	0	0	0	0	0	0	0	0	0	1	1	1	1	1	1	1	0	0	0	1
10	0	2	0	1	0	25	20	1	3	3	1	1	2	4	1	0	0	0	0	0	0	0	1	1	0	0	0	0	0	0	0	0	0	0	0	0	0	0	1	1	1	1	1	1	1	0	0	0	1
10	0	2	0	0	1	35	40	0	3	3	1	1	2	4	1	0	0	0	0	0	0	0	1	1	0	0	0	0	0	0	0	0	0	0	0	0	0	0	1	1	1	1	1	1	1	0	0	0	1
10	0	3	1	0	0	35	30	0	2	3	1	1	2	4	1	0	0	0	0	0	0	0	1	1	0	0	0	0	0	0	0	0	0	0	0	0	0	0	1	1	1	1	1	1	1	0	0	0	1
10	0	3	0	1	0	45	40	0	2	3	1	1	2	4	1	0	0	0	0	0	0	0	1	1	0	0	0	0	0	0	0	0	0	0	0	0	0	0	1	1	1	1	1	1	1	0	0	0	1
10	0	3	0	0	1	25	20	1	2	3	1	1	2	4	1	0	0	0	0	0	0	0	1	1	0	0	0	0	0	0	0	0	0	0	0	0	0	0	1	1	1	1	1	1	1	0	0	0	1
10	0	4	1	0	0	35	20	1	3	3	1	1	2	4	1	0	0	0	0	0	0	0	1	1	0	0	0	0	0	0	0	0	0	0	0	0	0	0	1	1	1	1	1	1	1	0	0	0	1
10	0	4	0	1	0	25	40	0	3	3	1	1	2	4	1	0	0	0	0	0	0	0	1	1	0	0	0	0	0	0	0	0	0	0	0	0	0	0	1	1	1	1	1	1	1	0	0	0	1
10	0	4	0	0	1	35	20	0	3	3	1	1	2	4	1	0	0	0	0	0	0	0	1	1	0	0	0	0	0	0	0	0	0	0	0	0	0	0	1	1	1	1	1	1	1	0	0	0	1
10	0	5	1	0	0	25	40	1	1	3	1	1	2	4	1	0	0	0	0	0	0	0	1	1	0	0	0	0	0	0	0	0	0	0	0	0	0	0	1	1	1	1	1	1	1	0	0	0	1
10	0	5	0	1	0	45	30	0	1	3	1	1	2	4	1	0	0	0	0	0	0	0	1	1	0	0	0	0	0	0	0	0	0	0	0	0	0	0	1	1	1	1	1	1	1	0	0	0	1
10	0	5	0	0	1	35	20	0	1	3	1	1	2	4	1	0	0	0	0	0	0	0	1	1	0	0	0	0	0	0	0	0	0	0	0	0	0	0	1	1	1	1	1	1	1	0	0	0	1
10	0	6	1	0	0	25	20	1	1	3	1	1	2	4	1	0	0	0	0	0	0	0	1	1	0	0	0	0	0	0	0	0	0	0	0	0	0	0	1	1	1	1	1	1	1	0	0	0	1
10	0	6	0	1	0	35	30	0	1	3	1	1	2	4	1	0	0	0	0	0	0	0	1	1	0	0	0	0	0	0	0	0	0	0	0	0	0	0	1	1	1	1	1	1	1	0	0	0	1
10	0	6	0	0	1	45	30	0	1	3	1	1	2	4	1	0	0	0	0	0	0	0	1	1	0	0	0	0	0	0	0	0	0	0	0	0	0	0	1	1	1	1	1	1	1	0	0	0	1
10	0	7	1	0	0	45	40	0	1	3	1	1	2	4	1	0	0	0	0	0	0	0	1	1	0	0	0	0	0	0	0	0	0	0	0	0	0	0	1	1	1	1	1	1	1	0	0	0	1
10	0	7	0	1	0	35	40	0	1	3	1	1	2	4	1	0	0	0	0	0	0	0	1	1	0	0	0	0	0	0	0	0	0	0	0	0	0	0	1	1	1	1	1	1	1	0	0	0	1
10	0	7	0	0	1	25	40	1	1	3	1	1	2	4	1	0	0	0	0	0	0	0	1	1	0	0	0	0	0	0	0	0	0	0	0	0	0	0	1	1	1	1	1	1	1	0	0	0	1
10	0	8	1	0	0	25	30	0	2	3	1	1	2	4	1	0	0	0	0	0	0	0	1	1	0	0	0	0	0	0	0	0	0	0	0	0	0	0	1	1	1	1	1	1	1	0	0	0	1
10	0	8	0	1	0	25	20	1	2	3	1	1	2	4	1	0	0	0	0	0	0	0	1	1	0	0	0	0	0	0	0	0	0	0	0	0	0	0	1	1	1	1	1	1	1	0	0	0	1
10	0	8	0	0	1	35	40	0	2	3	1	1	2	4	1	0	0	0	0	0	0	0	1	1	0	0	0	0	0	0	0	0	0	0	0	0	0	0	1	1	1	1	1	1	1	0	0	0	1
10	0	9	1	0	0	45	20	1	3	3	1	1	2	4	1	0	0	0	0	0	0	0	1	1	0	0	0	0	0	0	0	0	0	0	0	0	0	0	1	1	1	1	1	1	1	0	0	0	1
10	0	9	0	1	0	45	20	0	3	3	1	1	2	4	1	0	0	0	0	0	0	0	1	1	0	0	0	0	0	0	0	0	0	0	0	0	0	0	1	1	1	1	1	1	1	0	0	0	1
10	0	9	0	0	1	35	30	0	3	3	1	1	2	4	1	0	0	0	0	0	0	0	1	1	0	0	0	0	0	0	0	0	0	0	0	0	0	0	1	1	1	1	1	1	1	0	0	0	1
10	0	10	1	0	0	45	40	0	3	3	1	1	2	4	1	0	0	0	0	0	0	0	1	1	0	0	0	0	0	0	0	0	0	0	0	0	0	0	1	1	1	1	1	1	1	0	0	0	1
10	0	10	0	1	0	35	20	1	3	3	1	1	2	4	1	0	0	0	0	0	0	0	1	1	0	0	0	0	0	0	0	0	0	0	0	0	0	0	1	1	1	1	1	1	1	0	0	0	1
10	0	10	0	0	1	45	40	0	3	3	1	1	2	4	1	0	0	0	0	0	0	0	1	1	0	0	0	0	0	0	0	0	0	0	0	0	0	0	1	1	1	1	1	1	1	0	0	0	1
10	0	11	1	0	0	35	20	1	2	3	1	1	2	4	1	0	0	0	0	0	0	0	1	1	0	0	0	0	0	0	0	0	0	0	0	0	0	0	1	1	1	1	1	1	1	0	0	0	1
10	0	11	0	1	0	45	30	0	2	3	1	1	2	4	1	0	0	0	0	0	0	0	1	1	0	0	0	0	0	0	0	0	0	0	0	0	0	0	1	1	1	1	1	1	1	0	0	0	1
10	0	11	0	0	1	25	30	0	2	3	1	1	2	4	1	0	0	0	0	0	0	0	1	1	0	0	0	0	0	0	0	0	0	0	0	0	0	0	1	1	1	1	1	1	1	0	0	0	1
10	0	12	1	0	0	45	20	0	1	3	1	1	2	4	1	0	0	0	0	0	0	0	1	1	0	0	0	0	0	0	0	0	0	0	0	0	0	0	1	1	1	1	1	1	1	0	0	0	1
10	0	12	0	1	0	45	20	0	1	3	1	1	2	4	1	0	0	0	0	0	0	0	1	1	0	0	0	0	0	0	0	0	0	0	0	0	0	0	1	1	1	1	1	1	1	0	0	0	1
10	0	12	0	0	1	35	30	1	1	3	1	1	2	4	1	0	0	0	0	0	0	0	1	1	0	0	0	0	0	0	0	0	0	0	0	0	0	0	1	1	1	1	1	1	1	0	0	0	1
11	0	1	1	0	0	35	30	0	1	3	3	1	2	5	1	0	0	0	0	1	1	0	1	1	0	0	0	0	0	0	0	0	0	0	0	0	0	0	1	1	1	1	1	1	1	1	0	1	1
11	0	1	0	1	0	25	20	1	1	3	3	1	2	5	1	0	0	0	0	1	1	0	1	1	0	0	0	0	0	0	0	0	0	0	0	0	0	0	1	1	1	1	1	1	1	1	0	1	1
11	0	1	0	0	1	45	20	0	1	3	3	1	2	5	1	0	0	0	0	1	1	0	1	1	0	0	0	0	0	0	0	0	0	0	0	0	0	0	1	1	1	1	1	1	1	1	0	1	1
11	0	2	1	0	0	25	30	0	2	3	3	1	2	5	1	0	0	0	0	1	1	0	1	1	0	0	0	0	0	0	0	0	0	0	0	0	0	0	1	1	1	1	1	1	1	1	0	1	1
11	0	2	0	1	0	25	20	1	2	3	3	1	2	5	1	0	0	0	0	1	1	0	1	1	0	0	0	0	0	0	0	0	0	0	0	0	0	0	1	1	1	1	1	1	1	1	0	1	1
11	0	2	0	0	1	35	40	0	2	3	3	1	2	5	1	0	0	0	0	1	1	0	1	1	0	0	0	0	0	0	0	0	0	0	0	0	0	0	1	1	1	1	1	1	1	1	0	1	1
11	0	3	1	0	0	35	30	0	2	3	3	1	2	5	1	0	0	0	0	1	1	0	1	1	0	0	0	0	0	0	0	0	0	0	0	0	0	0	1	1	1	1	1	1	1	1	0	1	1
11	0	3	0	1	0	45	40	0	2	3	3	1	2	5	1	0	0	0	0	1	1	0	1	1	0	0	0	0	0	0	0	0	0	0	0	0	0	0	1	1	1	1	1	1	1	1	0	1	1
11	0	3	0	0	1	25	20	1	2	3	3	1	2	5	1	0	0	0	0	1	1	0	1	1	0	0	0	0	0	0	0	0	0	0	0	0	0	0	1	1	1	1	1	1	1	1	0	1	1
11	0	4	1	0	0	35	20	1	3	3	3	1	2	5	1	0	0	0	0	1	1	0	1	1	0	0	0	0	0	0	0	0	0	0	0	0	0	0	1	1	1	1	1	1	1	1	0	1	1
11	0	4	0	1	0	25	40	0	3	3	3	1	2	5	1	0	0	0	0	1	1	0	1	1	0	0	0	0	0	0	0	0	0	0	0	0	0	0	1	1	1	1	1	1	1	1	0	1	1
11	0	4	0	0	1	35	20	0	3	3	3	1	2	5	1	0	0	0	0	1	1	0	1	1	0	0	0	0	0	0	0	0	0	0	0	0	0	0	1	1	1	1	1	1	1	1	0	1	1
11	0	5	1	0	0	25	40	0	2	3	3	1	2	5	1	0	0	0	0	1	1	0	1	1	0	0	0	0	0	0	0	0	0	0	0	0	0	0	1	1	1	1	1	1	1	1	0	1	1
11	0	5	0	1	0	45	30	0	2	3	3	1	2	5	1	0	0	0	0	1	1	0	1	1	0	0	0	0	0	0	0	0	0	0	0	0	0	0	1	1	1	1	1	1	1	1	0	1	1
11	0	5	0	0	1	35	20	1	2	3	3	1	2	5	1	0	0	0	0	1	1	0	1	1	0	0	0	0	0	0	0	0	0	0	0	0	0	0	1	1	1	1	1	1	1	1	0	1	1
11	0	6	1	0	0	25	20	1	2	3	3	1	2	5	1	0	0	0	0	1	1	0	1	1	0	0	0	0	0	0	0	0	0	0	0	0	0	0	1	1	1	1	1	1	1	1	0	1	1
11	0	6	0	1	0	35	30	0	2	3	3	1	2	5	1	0	0	0	0	1	1	0	1	1	0	0	0	0	0	0	0	0	0	0	0	0	0	0	1	1	1	1	1	1	1	1	0	1	1
11	0	6	0	0	1	45	30	0	2	3	3	1	2	5	1	0	0	0	0	1	1	0	1	1	0	0	0	0	0	0	0	0	0	0	0	0	0	0	1	1	1	1	1	1	1	1	0	1	1
11	0	7	1	0	0	45	40	0	3	3	3	1	2	5	1	0	0	0	0	1	1	0	1	1	0	0	0	0	0	0	0	0	0	0	0	0	0	0	1	1	1	1	1	1	1	1	0	1	1
11	0	7	0	1	0	35	40	0	3	3	3	1	2	5	1	0	0	0	0	1	1	0	1	1	0	0	0	0	0	0	0	0	0	0	0	0	0	0	1	1	1	1	1	1	1	1	0	1	1
11	0	7	0	0	1	25	40	1	3	3	3	1	2	5	1	0	0	0	0	1	1	0	1	1	0	0	0	0	0	0	0	0	0	0	0	0	0	0	1	1	1	1	1	1	1	1	0	1	1
11	0	8	1	0	0	25	30	0	2	3	3	1	2	5	1	0	0	0	0	1	1	0	1	1	0	0	0	0	0	0	0	0	0	0	0	0	0	0	1	1	1	1	1	1	1	1	0	1	1
11	0	8	0	1	0	25	20	1	2	3	3	1	2	5	1	0	0	0	0	1	1	0	1	1	0	0	0	0	0	0	0	0	0	0	0	0	0	0	1	1	1	1	1	1	1	1	0	1	1
11	0	8	0	0	1	35	40	0	2	3	3	1	2	5	1	0	0	0	0	1	1	0	1	1	0	0	0	0	0	0	0	0	0	0	0	0	0	0	1	1	1	1	1	1	1	1	0	1	1
11	0	9	1	0	0	45	20	1	3	3	3	1	2	5	1	0	0	0	0	1	1	0	1	1	0	0	0	0	0	0	0	0	0	0	0	0	0	0	1	1	1	1	1	1	1	1	0	1	1
11	0	9	0	1	0	45	20	0	3	3	3	1	2	5	1	0	0	0	0	1	1	0	1	1	0	0	0	0	0	0	0	0	0	0	0	0	0	0	1	1	1	1	1	1	1	1	0	1	1
11	0	9	0	0	1	35	30	0	3	3	3	1	2	5	1	0	0	0	0	1	1	0	1	1	0	0	0	0	0	0	0	0	0	0	0	0	0	0	1	1	1	1	1	1	1	1	0	1	1
11	0	10	1	0	0	45	40	0	2	3	3	1	2	5	1	0	0	0	0	1	1	0	1	1	0	0	0	0	0	0	0	0	0	0	0	0	0	0	1	1	1	1	1	1	1	1	0	1	1
11	0	10	0	1	0	35	20	1	2	3	3	1	2	5	1	0	0	0	0	1	1	0	1	1	0	0	0	0	0	0	0	0	0	0	0	0	0	0	1	1	1	1	1	1	1	1	0	1	1
11	0	10	0	0	1	45	40	0	2	3	3	1	2	5	1	0	0	0	0	1	1	0	1	1	0	0	0	0	0	0	0	0	0	0	0	0	0	0	1	1	1	1	1	1	1	1	0	1	1
11	0	11	1	0	0	35	20	1	2	3	3	1	2	5	1	0	0	0	0	1	1	0	1	1	0	0	0	0	0	0	0	0	0	0	0	0	0	0	1	1	1	1	1	1	1	1	0	1	1
11	0	11	0	1	0	45	30	0	2	3	3	1	2	5	1	0	0	0	0	1	1	0	1	1	0	0	0	0	0	0	0	0	0	0	0	0	0	0	1	1	1	1	1	1	1	1	0	1	1
11	0	11	0	0	1	25	30	0	2	3	3	1	2	5	1	0	0	0	0	1	1	0	1	1	0	0	0	0	0	0	0	0	0	0	0	0	0	0	1	1	1	1	1	1	1	1	0	1	1
11	0	12	1	0	0	45	20	1	3	3	3	1	2	5	1	0	0	0	0	1	1	0	1	1	0	0	0	0	0	0	0	0	0	0	0	0	0	0	1	1	1	1	1	1	1	1	0	1	1
11	0	12	0	1	0	45	20	0	3	3	3	1	2	5	1	0	0	0	0	1	1	0	1	1	0	0	0	0	0	0	0	0	0	0	0	0	0	0	1	1	1	1	1	1	1	1	0	1	1
11	0	12	0	0	1	35	30	0	3	3	3	1	2	5	1	0	0	0	0	1	1	0	1	1	0	0	0	0	0	0	0	0	0	0	0	0	0	0	1	1	1	1	1	1	1	1	0	1	1
12	0	1	1	0	0	35	30	0	1	3	1	1	2	4	1	0	0	0	0	1	1	0	1	1	0	0	0	1	1	0	0	0	0	0	0	0	0	0	1	1	1	1	1	1	1	0	0	0	0
12	0	1	0	1	0	25	20	1	1	3	1	1	2	4	1	0	0	0	0	1	1	0	1	1	0	0	0	1	1	0	0	0	0	0	0	0	0	0	1	1	1	1	1	1	1	0	0	0	0
12	0	1	0	0	1	45	20	0	1	3	1	1	2	4	1	0	0	0	0	1	1	0	1	1	0	0	0	1	1	0	0	0	0	0	0	0	0	0	1	1	1	1	1	1	1	0	0	0	0
12	0	2	1	0	0	25	30	0	2	3	1	1	2	4	1	0	0	0	0	1	1	0	1	1	0	0	0	1	1	0	0	0	0	0	0	0	0	0	1	1	1	1	1	1	1	0	0	0	0
12	0	2	0	1	0	25	20	1	2	3	1	1	2	4	1	0	0	0	0	1	1	0	1	1	0	0	0	1	1	0	0	0	0	0	0	0	0	0	1	1	1	1	1	1	1	0	0	0	0
12	0	2	0	0	1	35	40	0	2	3	1	1	2	4	1	0	0	0	0	1	1	0	1	1	0	0	0	1	1	0	0	0	0	0	0	0	0	0	1	1	1	1	1	1	1	0	0	0	0
12	0	3	1	0	0	35	30	0	1	3	1	1	2	4	1	0	0	0	0	1	1	0	1	1	0	0	0	1	1	0	0	0	0	0	0	0	0	0	1	1	1	1	1	1	1	0	0	0	0
12	0	3	0	1	0	45	40	0	1	3	1	1	2	4	1	0	0	0	0	1	1	0	1	1	0	0	0	1	1	0	0	0	0	0	0	0	0	0	1	1	1	1	1	1	1	0	0	0	0
12	0	3	0	0	1	25	20	1	1	3	1	1	2	4	1	0	0	0	0	1	1	0	1	1	0	0	0	1	1	0	0	0	0	0	0	0	0	0	1	1	1	1	1	1	1	0	0	0	0
12	0	4	1	0	0	35	20	0	3	3	1	1	2	4	1	0	0	0	0	1	1	0	1	1	0	0	0	1	1	0	0	0	0	0	0	0	0	0	1	1	1	1	1	1	1	0	0	0	0
12	0	4	0	1	0	25	40	0	3	3	1	1	2	4	1	0	0	0	0	1	1	0	1	1	0	0	0	1	1	0	0	0	0	0	0	0	0	0	1	1	1	1	1	1	1	0	0	0	0
12	0	4	0	0	1	35	20	1	3	3	1	1	2	4	1	0	0	0	0	1	1	0	1	1	0	0	0	1	1	0	0	0	0	0	0	0	0	0	1	1	1	1	1	1	1	0	0	0	0
12	0	5	1	0	0	25	40	0	4	3	1	1	2	4	1	0	0	0	0	1	1	0	1	1	0	0	0	1	1	0	0	0	0	0	0	0	0	0	1	1	1	1	1	1	1	0	0	0	0
12	0	5	0	1	0	45	30	0	4	3	1	1	2	4	1	0	0	0	0	1	1	0	1	1	0	0	0	1	1	0	0	0	0	0	0	0	0	0	1	1	1	1	1	1	1	0	0	0	0
12	0	5	0	0	1	35	20	1	4	3	1	1	2	4	1	0	0	0	0	1	1	0	1	1	0	0	0	1	1	0	0	0	0	0	0	0	0	0	1	1	1	1	1	1	1	0	0	0	0
12	0	6	1	0	0	25	20	1	2	3	1	1	2	4	1	0	0	0	0	1	1	0	1	1	0	0	0	1	1	0	0	0	0	0	0	0	0	0	1	1	1	1	1	1	1	0	0	0	0
12	0	6	0	1	0	35	30	0	2	3	1	1	2	4	1	0	0	0	0	1	1	0	1	1	0	0	0	1	1	0	0	0	0	0	0	0	0	0	1	1	1	1	1	1	1	0	0	0	0
12	0	6	0	0	1	45	30	0	2	3	1	1	2	4	1	0	0	0	0	1	1	0	1	1	0	0	0	1	1	0	0	0	0	0	0	0	0	0	1	1	1	1	1	1	1	0	0	0	0
12	0	7	1	0	0	45	40	0	3	3	1	1	2	4	1	0	0	0	0	1	1	0	1	1	0	0	0	1	1	0	0	0	0	0	0	0	0	0	1	1	1	1	1	1	1	0	0	0	0
12	0	7	0	1	0	35	40	1	3	3	1	1	2	4	1	0	0	0	0	1	1	0	1	1	0	0	0	1	1	0	0	0	0	0	0	0	0	0	1	1	1	1	1	1	1	0	0	0	0
12	0	7	0	0	1	25	40	0	3	3	1	1	2	4	1	0	0	0	0	1	1	0	1	1	0	0	0	1	1	0	0	0	0	0	0	0	0	0	1	1	1	1	1	1	1	0	0	0	0
12	0	8	1	0	0	25	30	0	2	3	1	1	2	4	1	0	0	0	0	1	1	0	1	1	0	0	0	1	1	0	0	0	0	0	0	0	0	0	1	1	1	1	1	1	1	0	0	0	0
12	0	8	0	1	0	25	20	1	2	3	1	1	2	4	1	0	0	0	0	1	1	0	1	1	0	0	0	1	1	0	0	0	0	0	0	0	0	0	1	1	1	1	1	1	1	0	0	0	0
12	0	8	0	0	1	35	40	0	2	3	1	1	2	4	1	0	0	0	0	1	1	0	1	1	0	0	0	1	1	0	0	0	0	0	0	0	0	0	1	1	1	1	1	1	1	0	0	0	0
12	0	9	1	0	0	45	20	0	1	3	1	1	2	4	1	0	0	0	0	1	1	0	1	1	0	0	0	1	1	0	0	0	0	0	0	0	0	0	1	1	1	1	1	1	1	0	0	0	0
12	0	9	0	1	0	45	20	0	1	3	1	1	2	4	1	0	0	0	0	1	1	0	1	1	0	0	0	1	1	0	0	0	0	0	0	0	0	0	1	1	1	1	1	1	1	0	0	0	0
12	0	9	0	0	1	35	30	1	1	3	1	1	2	4	1	0	0	0	0	1	1	0	1	1	0	0	0	1	1	0	0	0	0	0	0	0	0	0	1	1	1	1	1	1	1	0	0	0	0
12	0	10	1	0	0	45	40	0	1	3	1	1	2	4	1	0	0	0	0	1	1	0	1	1	0	0	0	1	1	0	0	0	0	0	0	0	0	0	1	1	1	1	1	1	1	0	0	0	0
12	0	10	0	1	0	35	20	1	1	3	1	1	2	4	1	0	0	0	0	1	1	0	1	1	0	0	0	1	1	0	0	0	0	0	0	0	0	0	1	1	1	1	1	1	1	0	0	0	0
12	0	10	0	0	1	45	40	0	1	3	1	1	2	4	1	0	0	0	0	1	1	0	1	1	0	0	0	1	1	0	0	0	0	0	0	0	0	0	1	1	1	1	1	1	1	0	0	0	0
12	0	11	1	0	0	35	20	0	1	3	1	1	2	4	1	0	0	0	0	1	1	0	1	1	0	0	0	1	1	0	0	0	0	0	0	0	0	0	1	1	1	1	1	1	1	0	0	0	0
12	0	11	0	1	0	45	30	0	1	3	1	1	2	4	1	0	0	0	0	1	1	0	1	1	0	0	0	1	1	0	0	0	0	0	0	0	0	0	1	1	1	1	1	1	1	0	0	0	0
12	0	11	0	0	1	25	30	1	1	3	1	1	2	4	1	0	0	0	0	1	1	0	1	1	0	0	0	1	1	0	0	0	0	0	0	0	0	0	1	1	1	1	1	1	1	0	0	0	0
12	0	12	1	0	0	45	20	0	1	3	1	1	2	4	1	0	0	0	0	1	1	0	1	1	0	0	0	1	1	0	0	0	0	0	0	0	0	0	1	1	1	1	1	1	1	0	0	0	0
12	0	12	0	1	0	45	20	0	1	3	1	1	2	4	1	0	0	0	0	1	1	0	1	1	0	0	0	1	1	0	0	0	0	0	0	0	0	0	1	1	1	1	1	1	1	0	0	0	0
12	0	12	0	0	1	35	30	1	1	3	1	1	2	4	1	0	0	0	0	1	1	0	1	1	0	0	0	1	1	0	0	0	0	0	0	0	0	0	1	1	1	1	1	1	1	0	0	0	0
13	0	1	1	0	0	35	30	0	3	4	3	2	1	5	0	0	0	0	0	0	0	0	0	1	0	0	0	0	0	0	0	0	0	0	0	0	0	0	1	1	1	0	1	0	0	0	0	0	0
13	0	1	0	1	0	25	20	1	3	4	3	2	1	5	0	0	0	0	0	0	0	0	0	1	0	0	0	0	0	0	0	0	0	0	0	0	0	0	1	1	1	0	1	0	0	0	0	0	0
13	0	1	0	0	1	45	20	0	3	4	3	2	1	5	0	0	0	0	0	0	0	0	0	1	0	0	0	0	0	0	0	0	0	0	0	0	0	0	1	1	1	0	1	0	0	0	0	0	0
13	0	2	1	0	0	25	30	0	3	4	3	2	1	5	0	0	0	0	0	0	0	0	0	1	0	0	0	0	0	0	0	0	0	0	0	0	0	0	1	1	1	0	1	0	0	0	0	0	0
13	0	2	0	1	0	25	20	0	3	4	3	2	1	5	0	0	0	0	0	0	0	0	0	1	0	0	0	0	0	0	0	0	0	0	0	0	0	0	1	1	1	0	1	0	0	0	0	0	0
13	0	2	0	0	1	35	40	1	3	4	3	2	1	5	0	0	0	0	0	0	0	0	0	1	0	0	0	0	0	0	0	0	0	0	0	0	0	0	1	1	1	0	1	0	0	0	0	0	0
13	0	3	1	0	0	35	30	0	4	4	3	2	1	5	0	0	0	0	0	0	0	0	0	1	0	0	0	0	0	0	0	0	0	0	0	0	0	0	1	1	1	0	1	0	0	0	0	0	0
13	0	3	0	1	0	45	40	0	4	4	3	2	1	5	0	0	0	0	0	0	0	0	0	1	0	0	0	0	0	0	0	0	0	0	0	0	0	0	1	1	1	0	1	0	0	0	0	0	0
13	0	3	0	0	1	25	20	1	4	4	3	2	1	5	0	0	0	0	0	0	0	0	0	1	0	0	0	0	0	0	0	0	0	0	0	0	0	0	1	1	1	0	1	0	0	0	0	0	0
13	0	4	1	0	0	35	20	0	4	4	3	2	1	5	0	0	0	0	0	0	0	0	0	1	0	0	0	0	0	0	0	0	0	0	0	0	0	0	1	1	1	0	1	0	0	0	0	0	0
13	0	4	0	1	0	25	40	0	4	4	3	2	1	5	0	0	0	0	0	0	0	0	0	1	0	0	0	0	0	0	0	0	0	0	0	0	0	0	1	1	1	0	1	0	0	0	0	0	0
13	0	4	0	0	1	35	20	1	4	4	3	2	1	5	0	0	0	0	0	0	0	0	0	1	0	0	0	0	0	0	0	0	0	0	0	0	0	0	1	1	1	0	1	0	0	0	0	0	0
13	0	5	1	0	0	25	40	0	3	4	3	2	1	5	0	0	0	0	0	0	0	0	0	1	0	0	0	0	0	0	0	0	0	0	0	0	0	0	1	1	1	0	1	0	0	0	0	0	0
13	0	5	0	1	0	45	30	1	3	4	3	2	1	5	0	0	0	0	0	0	0	0	0	1	0	0	0	0	0	0	0	0	0	0	0	0	0	0	1	1	1	0	1	0	0	0	0	0	0
13	0	5	0	0	1	35	20	0	3	4	3	2	1	5	0	0	0	0	0	0	0	0	0	1	0	0	0	0	0	0	0	0	0	0	0	0	0	0	1	1	1	0	1	0	0	0	0	0	0
13	0	6	1	0	0	25	20	0	4	4	3	2	1	5	0	0	0	0	0	0	0	0	0	1	0	0	0	0	0	0	0	0	0	0	0	0	0	0	1	1	1	0	1	0	0	0	0	0	0
13	0	6	0	1	0	35	30	1	4	4	3	2	1	5	0	0	0	0	0	0	0	0	0	1	0	0	0	0	0	0	0	0	0	0	0	0	0	0	1	1	1	0	1	0	0	0	0	0	0
13	0	6	0	0	1	45	30	0	4	4	3	2	1	5	0	0	0	0	0	0	0	0	0	1	0	0	0	0	0	0	0	0	0	0	0	0	0	0	1	1	1	0	1	0	0	0	0	0	0
13	0	7	1	0	0	45	40	1	3	4	3	2	1	5	0	0	0	0	0	0	0	0	0	1	0	0	0	0	0	0	0	0	0	0	0	0	0	0	1	1	1	0	1	0	0	0	0	0	0
13	0	7	0	1	0	35	40	0	3	4	3	2	1	5	0	0	0	0	0	0	0	0	0	1	0	0	0	0	0	0	0	0	0	0	0	0	0	0	1	1	1	0	1	0	0	0	0	0	0
13	0	7	0	0	1	25	40	0	3	4	3	2	1	5	0	0	0	0	0	0	0	0	0	1	0	0	0	0	0	0	0	0	0	0	0	0	0	0	1	1	1	0	1	0	0	0	0	0	0
13	0	8	1	0	0	25	30	1	4	4	3	2	1	5	0	0	0	0	0	0	0	0	0	1	0	0	0	0	0	0	0	0	0	0	0	0	0	0	1	1	1	0	1	0	0	0	0	0	0
13	0	8	0	1	0	25	20	0	4	4	3	2	1	5	0	0	0	0	0	0	0	0	0	1	0	0	0	0	0	0	0	0	0	0	0	0	0	0	1	1	1	0	1	0	0	0	0	0	0
13	0	8	0	0	1	35	40	0	4	4	3	2	1	5	0	0	0	0	0	0	0	0	0	1	0	0	0	0	0	0	0	0	0	0	0	0	0	0	1	1	1	0	1	0	0	0	0	0	0
13	0	9	1	0	0	45	20	1	2	4	3	2	1	5	0	0	0	0	0	0	0	0	0	1	0	0	0	0	0	0	0	0	0	0	0	0	0	0	1	1	1	0	1	0	0	0	0	0	0
13	0	9	0	1	0	45	20	0	2	4	3	2	1	5	0	0	0	0	0	0	0	0	0	1	0	0	0	0	0	0	0	0	0	0	0	0	0	0	1	1	1	0	1	0	0	0	0	0	0
13	0	9	0	0	1	35	30	0	2	4	3	2	1	5	0	0	0	0	0	0	0	0	0	1	0	0	0	0	0	0	0	0	0	0	0	0	0	0	1	1	1	0	1	0	0	0	0	0	0
13	0	10	1	0	0	45	40	1	4	4	3	2	1	5	0	0	0	0	0	0	0	0	0	1	0	0	0	0	0	0	0	0	0	0	0	0	0	0	1	1	1	0	1	0	0	0	0	0	0
13	0	10	0	1	0	35	20	0	4	4	3	2	1	5	0	0	0	0	0	0	0	0	0	1	0	0	0	0	0	0	0	0	0	0	0	0	0	0	1	1	1	0	1	0	0	0	0	0	0
13	0	10	0	0	1	45	40	0	4	4	3	2	1	5	0	0	0	0	0	0	0	0	0	1	0	0	0	0	0	0	0	0	0	0	0	0	0	0	1	1	1	0	1	0	0	0	0	0	0
13	0	11	1	0	0	35	20	0	1	4	3	2	1	5	0	0	0	0	0	0	0	0	0	1	0	0	0	0	0	0	0	0	0	0	0	0	0	0	1	1	1	0	1	0	0	0	0	0	0
13	0	11	0	1	0	45	30	0	1	4	3	2	1	5	0	0	0	0	0	0	0	0	0	1	0	0	0	0	0	0	0	0	0	0	0	0	0	0	1	1	1	0	1	0	0	0	0	0	0
13	0	11	0	0	1	25	30	1	1	4	3	2	1	5	0	0	0	0	0	0	0	0	0	1	0	0	0	0	0	0	0	0	0	0	0	0	0	0	1	1	1	0	1	0	0	0	0	0	0
13	0	12	1	0	0	45	20	1	3	4	3	2	1	5	0	0	0	0	0	0	0	0	0	1	0	0	0	0	0	0	0	0	0	0	0	0	0	0	1	1	1	0	1	0	0	0	0	0	0
13	0	12	0	1	0	45	20	0	3	4	3	2	1	5	0	0	0	0	0	0	0	0	0	1	0	0	0	0	0	0	0	0	0	0	0	0	0	0	1	1	1	0	1	0	0	0	0	0	0
13	0	12	0	0	1	35	30	0	3	4	3	2	1	5	0	0	0	0	0	0	0	0	0	1	0	0	0	0	0	0	0	0	0	0	0	0	0	0	1	1	1	0	1	0	0	0	0	0	0
14	0	1	1	0	0	35	30	0	3	2	2	3	2	3	1	0	0	1	1	0	0	0	1	1	0	0	0	1	0	0	0	0	0	0	0	0	0	0	1	0	1	1	1	1	0	0	0	0	0
14	0	1	0	1	0	25	20	0	3	2	2	3	2	3	1	0	0	1	1	0	0	0	1	1	0	0	0	1	0	0	0	0	0	0	0	0	0	0	1	0	1	1	1	1	0	0	0	0	0
14	0	1	0	0	1	45	20	1	3	2	2	3	2	3	1	0	0	1	1	0	0	0	1	1	0	0	0	1	0	0	0	0	0	0	0	0	0	0	1	0	1	1	1	1	0	0	0	0	0
14	0	2	1	0	0	25	30	1	3	2	2	3	2	3	1	0	0	1	1	0	0	0	1	1	0	0	0	1	0	0	0	0	0	0	0	0	0	0	1	0	1	1	1	1	0	0	0	0	0
14	0	2	0	1	0	25	20	0	3	2	2	3	2	3	1	0	0	1	1	0	0	0	1	1	0	0	0	1	0	0	0	0	0	0	0	0	0	0	1	0	1	1	1	1	0	0	0	0	0
14	0	2	0	0	1	35	40	0	3	2	2	3	2	3	1	0	0	1	1	0	0	0	1	1	0	0	0	1	0	0	0	0	0	0	0	0	0	0	1	0	1	1	1	1	0	0	0	0	0
14	0	3	1	0	0	35	30	0	3	2	2	3	2	3	1	0	0	1	1	0	0	0	1	1	0	0	0	1	0	0	0	0	0	0	0	0	0	0	1	0	1	1	1	1	0	0	0	0	0
14	0	3	0	1	0	45	40	0	3	2	2	3	2	3	1	0	0	1	1	0	0	0	1	1	0	0	0	1	0	0	0	0	0	0	0	0	0	0	1	0	1	1	1	1	0	0	0	0	0
14	0	3	0	0	1	25	20	1	3	2	2	3	2	3	1	0	0	1	1	0	0	0	1	1	0	0	0	1	0	0	0	0	0	0	0	0	0	0	1	0	1	1	1	1	0	0	0	0	0
14	0	4	1	0	0	35	20	1	3	2	2	3	2	3	1	0	0	1	1	0	0	0	1	1	0	0	0	1	0	0	0	0	0	0	0	0	0	0	1	0	1	1	1	1	0	0	0	0	0
14	0	4	0	1	0	25	40	0	3	2	2	3	2	3	1	0	0	1	1	0	0	0	1	1	0	0	0	1	0	0	0	0	0	0	0	0	0	0	1	0	1	1	1	1	0	0	0	0	0
14	0	4	0	0	1	35	20	0	3	2	2	3	2	3	1	0	0	1	1	0	0	0	1	1	0	0	0	1	0	0	0	0	0	0	0	0	0	0	1	0	1	1	1	1	0	0	0	0	0
14	0	5	1	0	0	25	40	0	3	2	2	3	2	3	1	0	0	1	1	0	0	0	1	1	0	0	0	1	0	0	0	0	0	0	0	0	0	0	1	0	1	1	1	1	0	0	0	0	0
14	0	5	0	1	0	45	30	1	3	2	2	3	2	3	1	0	0	1	1	0	0	0	1	1	0	0	0	1	0	0	0	0	0	0	0	0	0	0	1	0	1	1	1	1	0	0	0	0	0
14	0	5	0	0	1	35	20	0	3	2	2	3	2	3	1	0	0	1	1	0	0	0	1	1	0	0	0	1	0	0	0	0	0	0	0	0	0	0	1	0	1	1	1	1	0	0	0	0	0
14	0	6	1	0	0	25	20	0	3	2	2	3	2	3	1	0	0	1	1	0	0	0	1	1	0	0	0	1	0	0	0	0	0	0	0	0	0	0	1	0	1	1	1	1	0	0	0	0	0
14	0	6	0	1	0	35	30	1	3	2	2	3	2	3	1	0	0	1	1	0	0	0	1	1	0	0	0	1	0	0	0	0	0	0	0	0	0	0	1	0	1	1	1	1	0	0	0	0	0
14	0	6	0	0	1	45	30	0	3	2	2	3	2	3	1	0	0	1	1	0	0	0	1	1	0	0	0	1	0	0	0	0	0	0	0	0	0	0	1	0	1	1	1	1	0	0	0	0	0
14	0	7	1	0	0	45	40	0	3	2	2	3	2	3	1	0	0	1	1	0	0	0	1	1	0	0	0	1	0	0	0	0	0	0	0	0	0	0	1	0	1	1	1	1	0	0	0	0	0
14	0	7	0	1	0	35	40	0	3	2	2	3	2	3	1	0	0	1	1	0	0	0	1	1	0	0	0	1	0	0	0	0	0	0	0	0	0	0	1	0	1	1	1	1	0	0	0	0	0
14	0	7	0	0	1	25	40	1	3	2	2	3	2	3	1	0	0	1	1	0	0	0	1	1	0	0	0	1	0	0	0	0	0	0	0	0	0	0	1	0	1	1	1	1	0	0	0	0	0
14	0	8	1	0	0	25	30	1	3	2	2	3	2	3	1	0	0	1	1	0	0	0	1	1	0	0	0	1	0	0	0	0	0	0	0	0	0	0	1	0	1	1	1	1	0	0	0	0	0
14	0	8	0	1	0	25	20	0	3	2	2	3	2	3	1	0	0	1	1	0	0	0	1	1	0	0	0	1	0	0	0	0	0	0	0	0	0	0	1	0	1	1	1	1	0	0	0	0	0
14	0	8	0	0	1	35	40	0	3	2	2	3	2	3	1	0	0	1	1	0	0	0	1	1	0	0	0	1	0	0	0	0	0	0	0	0	0	0	1	0	1	1	1	1	0	0	0	0	0
14	0	9	1	0	0	45	20	0	3	2	2	3	2	3	1	0	0	1	1	0	0	0	1	1	0	0	0	1	0	0	0	0	0	0	0	0	0	0	1	0	1	1	1	1	0	0	0	0	0
14	0	9	0	1	0	45	20	0	3	2	2	3	2	3	1	0	0	1	1	0	0	0	1	1	0	0	0	1	0	0	0	0	0	0	0	0	0	0	1	0	1	1	1	1	0	0	0	0	0
14	0	9	0	0	1	35	30	1	3	2	2	3	2	3	1	0	0	1	1	0	0	0	1	1	0	0	0	1	0	0	0	0	0	0	0	0	0	0	1	0	1	1	1	1	0	0	0	0	0
14	0	10	1	0	0	45	40	0	3	2	2	3	2	3	1	0	0	1	1	0	0	0	1	1	0	0	0	1	0	0	0	0	0	0	0	0	0	0	1	0	1	1	1	1	0	0	0	0	0
14	0	10	0	1	0	35	20	1	3	2	2	3	2	3	1	0	0	1	1	0	0	0	1	1	0	0	0	1	0	0	0	0	0	0	0	0	0	0	1	0	1	1	1	1	0	0	0	0	0
14	0	10	0	0	1	45	40	0	3	2	2	3	2	3	1	0	0	1	1	0	0	0	1	1	0	0	0	1	0	0	0	0	0	0	0	0	0	0	1	0	1	1	1	1	0	0	0	0	0
14	0	11	1	0	0	35	20	0	3	2	2	3	2	3	1	0	0	1	1	0	0	0	1	1	0	0	0	1	0	0	0	0	0	0	0	0	0	0	1	0	1	1	1	1	0	0	0	0	0
14	0	11	0	1	0	45	30	0	3	2	2	3	2	3	1	0	0	1	1	0	0	0	1	1	0	0	0	1	0	0	0	0	0	0	0	0	0	0	1	0	1	1	1	1	0	0	0	0	0
14	0	11	0	0	1	25	30	1	3	2	2	3	2	3	1	0	0	1	1	0	0	0	1	1	0	0	0	1	0	0	0	0	0	0	0	0	0	0	1	0	1	1	1	1	0	0	0	0	0
14	0	12	1	0	0	45	20	1	3	2	2	3	2	3	1	0	0	1	1	0	0	0	1	1	0	0	0	1	0	0	0	0	0	0	0	0	0	0	1	0	1	1	1	1	0	0	0	0	0
14	0	12	0	1	0	45	20	0	3	2	2	3	2	3	1	0	0	1	1	0	0	0	1	1	0	0	0	1	0	0	0	0	0	0	0	0	0	0	1	0	1	1	1	1	0	0	0	0	0
14	0	12	0	0	1	35	30	0	3	2	2	3	2	3	1	0	0	1	1	0	0	0	1	1	0	0	0	1	0	0	0	0	0	0	0	0	0	0	1	0	1	1	1	1	0	0	0	0	0
15	0	1	1	0	0	35	30	0	1	3	3	1	2	5	1	0	0	0	0	1	0	0	1	1	0	0	0	1	0	0	0	0	0	0	0	0	0	0	1	1	1	1	1	1	0	0	0	0	0
15	0	1	0	1	0	25	20	1	1	3	3	1	2	5	1	0	0	0	0	1	0	0	1	1	0	0	0	1	0	0	0	0	0	0	0	0	0	0	1	1	1	1	1	1	0	0	0	0	0
15	0	1	0	0	1	45	20	0	1	3	3	1	2	5	1	0	0	0	0	1	0	0	1	1	0	0	0	1	0	0	0	0	0	0	0	0	0	0	1	1	1	1	1	1	0	0	0	0	0
15	0	2	1	0	0	25	30	0	2	3	3	1	2	5	1	0	0	0	0	1	0	0	1	1	0	0	0	1	0	0	0	0	0	0	0	0	0	0	1	1	1	1	1	1	0	0	0	0	0
15	0	2	0	1	0	25	20	1	2	3	3	1	2	5	1	0	0	0	0	1	0	0	1	1	0	0	0	1	0	0	0	0	0	0	0	0	0	0	1	1	1	1	1	1	0	0	0	0	0
15	0	2	0	0	1	35	40	0	2	3	3	1	2	5	1	0	0	0	0	1	0	0	1	1	0	0	0	1	0	0	0	0	0	0	0	0	0	0	1	1	1	1	1	1	0	0	0	0	0
15	0	3	1	0	0	35	30	0	1	3	3	1	2	5	1	0	0	0	0	1	0	0	1	1	0	0	0	1	0	0	0	0	0	0	0	0	0	0	1	1	1	1	1	1	0	0	0	0	0
15	0	3	0	1	0	45	40	0	1	3	3	1	2	5	1	0	0	0	0	1	0	0	1	1	0	0	0	1	0	0	0	0	0	0	0	0	0	0	1	1	1	1	1	1	0	0	0	0	0
15	0	3	0	0	1	25	20	1	1	3	3	1	2	5	1	0	0	0	0	1	0	0	1	1	0	0	0	1	0	0	0	0	0	0	0	0	0	0	1	1	1	1	1	1	0	0	0	0	0
15	0	4	1	0	0	35	20	0	3	3	3	1	2	5	1	0	0	0	0	1	0	0	1	1	0	0	0	1	0	0	0	0	0	0	0	0	0	0	1	1	1	1	1	1	0	0	0	0	0
15	0	4	0	1	0	25	40	1	3	3	3	1	2	5	1	0	0	0	0	1	0	0	1	1	0	0	0	1	0	0	0	0	0	0	0	0	0	0	1	1	1	1	1	1	0	0	0	0	0
15	0	4	0	0	1	35	20	0	3	3	3	1	2	5	1	0	0	0	0	1	0	0	1	1	0	0	0	1	0	0	0	0	0	0	0	0	0	0	1	1	1	1	1	1	0	0	0	0	0
15	0	5	1	0	0	25	40	1	1	3	3	1	2	5	1	0	0	0	0	1	0	0	1	1	0	0	0	1	0	0	0	0	0	0	0	0	0	0	1	1	1	1	1	1	0	0	0	0	0
15	0	5	0	1	0	45	30	0	1	3	3	1	2	5	1	0	0	0	0	1	0	0	1	1	0	0	0	1	0	0	0	0	0	0	0	0	0	0	1	1	1	1	1	1	0	0	0	0	0
15	0	5	0	0	1	35	20	0	1	3	3	1	2	5	1	0	0	0	0	1	0	0	1	1	0	0	0	1	0	0	0	0	0	0	0	0	0	0	1	1	1	1	1	1	0	0	0	0	0
15	0	6	1	0	0	25	20	1	2	3	3	1	2	5	1	0	0	0	0	1	0	0	1	1	0	0	0	1	0	0	0	0	0	0	0	0	0	0	1	1	1	1	1	1	0	0	0	0	0
15	0	6	0	1	0	35	30	0	2	3	3	1	2	5	1	0	0	0	0	1	0	0	1	1	0	0	0	1	0	0	0	0	0	0	0	0	0	0	1	1	1	1	1	1	0	0	0	0	0
15	0	6	0	0	1	45	30	0	2	3	3	1	2	5	1	0	0	0	0	1	0	0	1	1	0	0	0	1	0	0	0	0	0	0	0	0	0	0	1	1	1	1	1	1	0	0	0	0	0
15	0	7	1	0	0	45	40	0	1	3	3	1	2	5	1	0	0	0	0	1	0	0	1	1	0	0	0	1	0	0	0	0	0	0	0	0	0	0	1	1	1	1	1	1	0	0	0	0	0
15	0	7	0	1	0	35	40	0	1	3	3	1	2	5	1	0	0	0	0	1	0	0	1	1	0	0	0	1	0	0	0	0	0	0	0	0	0	0	1	1	1	1	1	1	0	0	0	0	0
15	0	7	0	0	1	25	40	1	1	3	3	1	2	5	1	0	0	0	0	1	0	0	1	1	0	0	0	1	0	0	0	0	0	0	0	0	0	0	1	1	1	1	1	1	0	0	0	0	0
15	0	8	1	0	0	25	30	0	2	3	3	1	2	5	1	0	0	0	0	1	0	0	1	1	0	0	0	1	0	0	0	0	0	0	0	0	0	0	1	1	1	1	1	1	0	0	0	0	0
15	0	8	0	1	0	25	20	1	2	3	3	1	2	5	1	0	0	0	0	1	0	0	1	1	0	0	0	1	0	0	0	0	0	0	0	0	0	0	1	1	1	1	1	1	0	0	0	0	0
15	0	8	0	0	1	35	40	0	2	3	3	1	2	5	1	0	0	0	0	1	0	0	1	1	0	0	0	1	0	0	0	0	0	0	0	0	0	0	1	1	1	1	1	1	0	0	0	0	0
15	0	9	1	0	0	45	20	0	3	3	3	1	2	5	1	0	0	0	0	1	0	0	1	1	0	0	0	1	0	0	0	0	0	0	0	0	0	0	1	1	1	1	1	1	0	0	0	0	0
15	0	9	0	1	0	45	20	1	3	3	3	1	2	5	1	0	0	0	0	1	0	0	1	1	0	0	0	1	0	0	0	0	0	0	0	0	0	0	1	1	1	1	1	1	0	0	0	0	0
15	0	9	0	0	1	35	30	0	3	3	3	1	2	5	1	0	0	0	0	1	0	0	1	1	0	0	0	1	0	0	0	0	0	0	0	0	0	0	1	1	1	1	1	1	0	0	0	0	0
15	0	10	1	0	0	45	40	0	2	3	3	1	2	5	1	0	0	0	0	1	0	0	1	1	0	0	0	1	0	0	0	0	0	0	0	0	0	0	1	1	1	1	1	1	0	0	0	0	0
15	0	10	0	1	0	35	20	1	2	3	3	1	2	5	1	0	0	0	0	1	0	0	1	1	0	0	0	1	0	0	0	0	0	0	0	0	0	0	1	1	1	1	1	1	0	0	0	0	0
15	0	10	0	0	1	45	40	0	2	3	3	1	2	5	1	0	0	0	0	1	0	0	1	1	0	0	0	1	0	0	0	0	0	0	0	0	0	0	1	1	1	1	1	1	0	0	0	0	0
15	0	11	1	0	0	35	20	0	1	3	3	1	2	5	1	0	0	0	0	1	0	0	1	1	0	0	0	1	0	0	0	0	0	0	0	0	0	0	1	1	1	1	1	1	0	0	0	0	0
15	0	11	0	1	0	45	30	0	1	3	3	1	2	5	1	0	0	0	0	1	0	0	1	1	0	0	0	1	0	0	0	0	0	0	0	0	0	0	1	1	1	1	1	1	0	0	0	0	0
15	0	11	0	0	1	25	30	1	1	3	3	1	2	5	1	0	0	0	0	1	0	0	1	1	0	0	0	1	0	0	0	0	0	0	0	0	0	0	1	1	1	1	1	1	0	0	0	0	0
15	0	12	1	0	0	45	20	0	3	3	3	1	2	5	1	0	0	0	0	1	0	0	1	1	0	0	0	1	0	0	0	0	0	0	0	0	0	0	1	1	1	1	1	1	0	0	0	0	0
15	0	12	0	1	0	45	20	1	3	3	3	1	2	5	1	0	0	0	0	1	0	0	1	1	0	0	0	1	0	0	0	0	0	0	0	0	0	0	1	1	1	1	1	1	0	0	0	0	0
15	0	12	0	0	1	35	30	0	3	3	3	1	2	5	1	0	0	0	0	1	0	0	1	1	0	0	0	1	0	0	0	0	0	0	0	0	0	0	1	1	1	1	1	1	0	0	0	0	0
16	0	1	1	0	0	35	30	0	1	3	1	1	3	5	1	0	0	0	0	0	0	0	1	1	0	0	0	1	0	0	0	0	0	0	0	0	0	0	1	1	1	1	1	1	0	0	0	0	0
16	0	1	0	1	0	25	20	1	1	3	1	1	3	5	1	0	0	0	0	0	0	0	1	1	0	0	0	1	0	0	0	0	0	0	0	0	0	0	1	1	1	1	1	1	0	0	0	0	0
16	0	1	0	0	1	45	20	0	1	3	1	1	3	5	1	0	0	0	0	0	0	0	1	1	0	0	0	1	0	0	0	0	0	0	0	0	0	0	1	1	1	1	1	1	0	0	0	0	0
16	0	2	1	0	0	25	30	0	2	3	1	1	3	5	1	0	0	0	0	0	0	0	1	1	0	0	0	1	0	0	0	0	0	0	0	0	0	0	1	1	1	1	1	1	0	0	0	0	0
16	0	2	0	1	0	25	20	1	2	3	1	1	3	5	1	0	0	0	0	0	0	0	1	1	0	0	0	1	0	0	0	0	0	0	0	0	0	0	1	1	1	1	1	1	0	0	0	0	0
16	0	2	0	0	1	35	40	0	2	3	1	1	3	5	1	0	0	0	0	0	0	0	1	1	0	0	0	1	0	0	0	0	0	0	0	0	0	0	1	1	1	1	1	1	0	0	0	0	0
16	0	3	1	0	0	35	30	0	1	3	1	1	3	5	1	0	0	0	0	0	0	0	1	1	0	0	0	1	0	0	0	0	0	0	0	0	0	0	1	1	1	1	1	1	0	0	0	0	0
16	0	3	0	1	0	45	40	0	1	3	1	1	3	5	1	0	0	0	0	0	0	0	1	1	0	0	0	1	0	0	0	0	0	0	0	0	0	0	1	1	1	1	1	1	0	0	0	0	0
16	0	3	0	0	1	25	20	1	1	3	1	1	3	5	1	0	0	0	0	0	0	0	1	1	0	0	0	1	0	0	0	0	0	0	0	0	0	0	1	1	1	1	1	1	0	0	0	0	0
16	0	4	1	0	0	35	20	0	1	3	1	1	3	5	1	0	0	0	0	0	0	0	1	1	0	0	0	1	0	0	0	0	0	0	0	0	0	0	1	1	1	1	1	1	0	0	0	0	0
16	0	4	0	1	0	25	40	1	1	3	1	1	3	5	1	0	0	0	0	0	0	0	1	1	0	0	0	1	0	0	0	0	0	0	0	0	0	0	1	1	1	1	1	1	0	0	0	0	0
16	0	4	0	0	1	35	20	0	1	3	1	1	3	5	1	0	0	0	0	0	0	0	1	1	0	0	0	1	0	0	0	0	0	0	0	0	0	0	1	1	1	1	1	1	0	0	0	0	0
16	0	5	1	0	0	25	40	1	1	3	1	1	3	5	1	0	0	0	0	0	0	0	1	1	0	0	0	1	0	0	0	0	0	0	0	0	0	0	1	1	1	1	1	1	0	0	0	0	0
16	0	5	0	1	0	45	30	0	1	3	1	1	3	5	1	0	0	0	0	0	0	0	1	1	0	0	0	1	0	0	0	0	0	0	0	0	0	0	1	1	1	1	1	1	0	0	0	0	0
16	0	5	0	0	1	35	20	0	1	3	1	1	3	5	1	0	0	0	0	0	0	0	1	1	0	0	0	1	0	0	0	0	0	0	0	0	0	0	1	1	1	1	1	1	0	0	0	0	0
16	0	6	1	0	0	25	20	1	1	3	1	1	3	5	1	0	0	0	0	0	0	0	1	1	0	0	0	1	0	0	0	0	0	0	0	0	0	0	1	1	1	1	1	1	0	0	0	0	0
16	0	6	0	1	0	35	30	0	1	3	1	1	3	5	1	0	0	0	0	0	0	0	1	1	0	0	0	1	0	0	0	0	0	0	0	0	0	0	1	1	1	1	1	1	0	0	0	0	0
16	0	6	0	0	1	45	30	0	1	3	1	1	3	5	1	0	0	0	0	0	0	0	1	1	0	0	0	1	0	0	0	0	0	0	0	0	0	0	1	1	1	1	1	1	0	0	0	0	0
16	0	7	1	0	0	45	40	0	1	3	1	1	3	5	1	0	0	0	0	0	0	0	1	1	0	0	0	1	0	0	0	0	0	0	0	0	0	0	1	1	1	1	1	1	0	0	0	0	0
16	0	7	0	1	0	35	40	0	1	3	1	1	3	5	1	0	0	0	0	0	0	0	1	1	0	0	0	1	0	0	0	0	0	0	0	0	0	0	1	1	1	1	1	1	0	0	0	0	0
16	0	7	0	0	1	25	40	1	1	3	1	1	3	5	1	0	0	0	0	0	0	0	1	1	0	0	0	1	0	0	0	0	0	0	0	0	0	0	1	1	1	1	1	1	0	0	0	0	0
16	0	8	1	0	0	25	30	0	4	3	1	1	3	5	1	0	0	0	0	0	0	0	1	1	0	0	0	1	0	0	0	0	0	0	0	0	0	0	1	1	1	1	1	1	0	0	0	0	0
16	0	8	0	1	0	25	20	1	4	3	1	1	3	5	1	0	0	0	0	0	0	0	1	1	0	0	0	1	0	0	0	0	0	0	0	0	0	0	1	1	1	1	1	1	0	0	0	0	0
16	0	8	0	0	1	35	40	0	4	3	1	1	3	5	1	0	0	0	0	0	0	0	1	1	0	0	0	1	0	0	0	0	0	0	0	0	0	0	1	1	1	1	1	1	0	0	0	0	0
16	0	9	1	0	0	45	20	0	1	3	1	1	3	5	1	0	0	0	0	0	0	0	1	1	0	0	0	1	0	0	0	0	0	0	0	0	0	0	1	1	1	1	1	1	0	0	0	0	0
16	0	9	0	1	0	45	20	1	1	3	1	1	3	5	1	0	0	0	0	0	0	0	1	1	0	0	0	1	0	0	0	0	0	0	0	0	0	0	1	1	1	1	1	1	0	0	0	0	0
16	0	9	0	0	1	35	30	0	1	3	1	1	3	5	1	0	0	0	0	0	0	0	1	1	0	0	0	1	0	0	0	0	0	0	0	0	0	0	1	1	1	1	1	1	0	0	0	0	0
16	0	10	1	0	0	45	40	0	1	3	1	1	3	5	1	0	0	0	0	0	0	0	1	1	0	0	0	1	0	0	0	0	0	0	0	0	0	0	1	1	1	1	1	1	0	0	0	0	0
16	0	10	0	1	0	35	20	0	1	3	1	1	3	5	1	0	0	0	0	0	0	0	1	1	0	0	0	1	0	0	0	0	0	0	0	0	0	0	1	1	1	1	1	1	0	0	0	0	0
16	0	10	0	0	1	45	40	1	1	3	1	1	3	5	1	0	0	0	0	0	0	0	1	1	0	0	0	1	0	0	0	0	0	0	0	0	0	0	1	1	1	1	1	1	0	0	0	0	0
16	0	11	1	0	0	35	20	1	3	3	1	1	3	5	1	0	0	0	0	0	0	0	1	1	0	0	0	1	0	0	0	0	0	0	0	0	0	0	1	1	1	1	1	1	0	0	0	0	0
16	0	11	0	1	0	45	30	0	3	3	1	1	3	5	1	0	0	0	0	0	0	0	1	1	0	0	0	1	0	0	0	0	0	0	0	0	0	0	1	1	1	1	1	1	0	0	0	0	0
16	0	11	0	0	1	25	30	0	3	3	1	1	3	5	1	0	0	0	0	0	0	0	1	1	0	0	0	1	0	0	0	0	0	0	0	0	0	0	1	1	1	1	1	1	0	0	0	0	0
16	0	12	1	0	0	45	20	0	1	3	1	1	3	5	1	0	0	0	0	0	0	0	1	1	0	0	0	1	0	0	0	0	0	0	0	0	0	0	1	1	1	1	1	1	0	0	0	0	0
16	0	12	0	1	0	45	20	0	1	3	1	1	3	5	1	0	0	0	0	0	0	0	1	1	0	0	0	1	0	0	0	0	0	0	0	0	0	0	1	1	1	1	1	1	0	0	0	0	0
16	0	12	0	0	1	35	30	1	1	3	1	1	3	5	1	0	0	0	0	0	0	0	1	1	0	0	0	1	0	0	0	0	0	0	0	0	0	0	1	1	1	1	1	1	0	0	0	0	0
17	0	1	1	0	0	35	30	0	3	3	2	2	2	3	1	1	1	0	0	0	0	0	1	1	0	0	1	0	0	1	0	0	0	0	0	0	0	0	1	1	1	1	1	1	1	1	0	0	1
17	0	1	0	1	0	25	20	1	3	3	2	2	2	3	1	1	1	0	0	0	0	0	1	1	0	0	1	0	0	1	0	0	0	0	0	0	0	0	1	1	1	1	1	1	1	1	0	0	1
17	0	1	0	0	1	45	20	0	3	3	2	2	2	3	1	1	1	0	0	0	0	0	1	1	0	0	1	0	0	1	0	0	0	0	0	0	0	0	1	1	1	1	1	1	1	1	0	0	1
17	0	2	1	0	0	25	30	0	3	3	2	2	2	3	1	1	1	0	0	0	0	0	1	1	0	0	1	0	0	1	0	0	0	0	0	0	0	0	1	1	1	1	1	1	1	1	0	0	1
17	0	2	0	1	0	25	20	1	3	3	2	2	2	3	1	1	1	0	0	0	0	0	1	1	0	0	1	0	0	1	0	0	0	0	0	0	0	0	1	1	1	1	1	1	1	1	0	0	1
17	0	2	0	0	1	35	40	0	3	3	2	2	2	3	1	1	1	0	0	0	0	0	1	1	0	0	1	0	0	1	0	0	0	0	0	0	0	0	1	1	1	1	1	1	1	1	0	0	1
17	0	3	1	0	0	35	30	0	2	3	2	2	2	3	1	1	1	0	0	0	0	0	1	1	0	0	1	0	0	1	0	0	0	0	0	0	0	0	1	1	1	1	1	1	1	1	0	0	1
17	0	3	0	1	0	45	40	0	2	3	2	2	2	3	1	1	1	0	0	0	0	0	1	1	0	0	1	0	0	1	0	0	0	0	0	0	0	0	1	1	1	1	1	1	1	1	0	0	1
17	0	3	0	0	1	25	20	1	2	3	2	2	2	3	1	1	1	0	0	0	0	0	1	1	0	0	1	0	0	1	0	0	0	0	0	0	0	0	1	1	1	1	1	1	1	1	0	0	1
17	0	4	1	0	0	35	20	1	2	3	2	2	2	3	1	1	1	0	0	0	0	0	1	1	0	0	1	0	0	1	0	0	0	0	0	0	0	0	1	1	1	1	1	1	1	1	0	0	1
17	0	4	0	1	0	25	40	0	2	3	2	2	2	3	1	1	1	0	0	0	0	0	1	1	0	0	1	0	0	1	0	0	0	0	0	0	0	0	1	1	1	1	1	1	1	1	0	0	1
17	0	4	0	0	1	35	20	0	2	3	2	2	2	3	1	1	1	0	0	0	0	0	1	1	0	0	1	0	0	1	0	0	0	0	0	0	0	0	1	1	1	1	1	1	1	1	0	0	1
17	0	5	1	0	0	25	40	0	2	3	2	2	2	3	1	1	1	0	0	0	0	0	1	1	0	0	1	0	0	1	0	0	0	0	0	0	0	0	1	1	1	1	1	1	1	1	0	0	1
17	0	5	0	1	0	45	30	0	2	3	2	2	2	3	1	1	1	0	0	0	0	0	1	1	0	0	1	0	0	1	0	0	0	0	0	0	0	0	1	1	1	1	1	1	1	1	0	0	1
17	0	5	0	0	1	35	20	1	2	3	2	2	2	3	1	1	1	0	0	0	0	0	1	1	0	0	1	0	0	1	0	0	0	0	0	0	0	0	1	1	1	1	1	1	1	1	0	0	1
17	0	6	1	0	0	25	20	1	3	3	2	2	2	3	1	1	1	0	0	0	0	0	1	1	0	0	1	0	0	1	0	0	0	0	0	0	0	0	1	1	1	1	1	1	1	1	0	0	1
17	0	6	0	1	0	35	30	0	3	3	2	2	2	3	1	1	1	0	0	0	0	0	1	1	0	0	1	0	0	1	0	0	0	0	0	0	0	0	1	1	1	1	1	1	1	1	0	0	1
17	0	6	0	0	1	45	30	0	3	3	2	2	2	3	1	1	1	0	0	0	0	0	1	1	0	0	1	0	0	1	0	0	0	0	0	0	0	0	1	1	1	1	1	1	1	1	0	0	1
17	0	7	1	0	0	45	40	0	1	3	2	2	2	3	1	1	1	0	0	0	0	0	1	1	0	0	1	0	0	1	0	0	0	0	0	0	0	0	1	1	1	1	1	1	1	1	0	0	1
17	0	7	0	1	0	35	40	0	1	3	2	2	2	3	1	1	1	0	0	0	0	0	1	1	0	0	1	0	0	1	0	0	0	0	0	0	0	0	1	1	1	1	1	1	1	1	0	0	1
17	0	7	0	0	1	25	40	1	1	3	2	2	2	3	1	1	1	0	0	0	0	0	1	1	0	0	1	0	0	1	0	0	0	0	0	0	0	0	1	1	1	1	1	1	1	1	0	0	1
17	0	8	1	0	0	25	30	0	2	3	2	2	2	3	1	1	1	0	0	0	0	0	1	1	0	0	1	0	0	1	0	0	0	0	0	0	0	0	1	1	1	1	1	1	1	1	0	0	1
17	0	8	0	1	0	25	20	1	2	3	2	2	2	3	1	1	1	0	0	0	0	0	1	1	0	0	1	0	0	1	0	0	0	0	0	0	0	0	1	1	1	1	1	1	1	1	0	0	1
17	0	8	0	0	1	35	40	0	2	3	2	2	2	3	1	1	1	0	0	0	0	0	1	1	0	0	1	0	0	1	0	0	0	0	0	0	0	0	1	1	1	1	1	1	1	1	0	0	1
17	0	9	1	0	0	45	20	0	3	3	2	2	2	3	1	1	1	0	0	0	0	0	1	1	0	0	1	0	0	1	0	0	0	0	0	0	0	0	1	1	1	1	1	1	1	1	0	0	1
17	0	9	0	1	0	45	20	0	3	3	2	2	2	3	1	1	1	0	0	0	0	0	1	1	0	0	1	0	0	1	0	0	0	0	0	0	0	0	1	1	1	1	1	1	1	1	0	0	1
17	0	9	0	0	1	35	30	1	3	3	2	2	2	3	1	1	1	0	0	0	0	0	1	1	0	0	1	0	0	1	0	0	0	0	0	0	0	0	1	1	1	1	1	1	1	1	0	0	1
17	0	10	1	0	0	45	40	0	2	3	2	2	2	3	1	1	1	0	0	0	0	0	1	1	0	0	1	0	0	1	0	0	0	0	0	0	0	0	1	1	1	1	1	1	1	1	0	0	1
17	0	10	0	1	0	35	20	1	2	3	2	2	2	3	1	1	1	0	0	0	0	0	1	1	0	0	1	0	0	1	0	0	0	0	0	0	0	0	1	1	1	1	1	1	1	1	0	0	1
17	0	10	0	0	1	45	40	0	2	3	2	2	2	3	1	1	1	0	0	0	0	0	1	1	0	0	1	0	0	1	0	0	0	0	0	0	0	0	1	1	1	1	1	1	1	1	0	0	1
17	0	11	1	0	0	35	20	0	3	3	2	2	2	3	1	1	1	0	0	0	0	0	1	1	0	0	1	0	0	1	0	0	0	0	0	0	0	0	1	1	1	1	1	1	1	1	0	0	1
17	0	11	0	1	0	45	30	0	3	3	2	2	2	3	1	1	1	0	0	0	0	0	1	1	0	0	1	0	0	1	0	0	0	0	0	0	0	0	1	1	1	1	1	1	1	1	0	0	1
17	0	11	0	0	1	25	30	1	3	3	2	2	2	3	1	1	1	0	0	0	0	0	1	1	0	0	1	0	0	1	0	0	0	0	0	0	0	0	1	1	1	1	1	1	1	1	0	0	1
17	0	12	1	0	0	45	20	0	3	3	2	2	2	3	1	1	1	0	0	0	0	0	1	1	0	0	1	0	0	1	0	0	0	0	0	0	0	0	1	1	1	1	1	1	1	1	0	0	1
17	0	12	0	1	0	45	20	0	3	3	2	2	2	3	1	1	1	0	0	0	0	0	1	1	0	0	1	0	0	1	0	0	0	0	0	0	0	0	1	1	1	1	1	1	1	1	0	0	1
17	0	12	0	0	1	35	30	1	3	3	2	2	2	3	1	1	1	0	0	0	0	0	1	1	0	0	1	0	0	1	0	0	0	0	0	0	0	0	1	1	1	1	1	1	1	1	0	0	1
18	0	1	1	0	0	35	30	0	1	4	1	2	2	5	1	0	0	0	1	0	0	0	1	1	0	0	0	0	0	0	0	0	0	1	0	0	0	0	1	1	1	1	1	1	1	0	0	0	1
18	0	1	0	1	0	25	20	1	1	4	1	2	2	5	1	0	0	0	1	0	0	0	1	1	0	0	0	0	0	0	0	0	0	1	0	0	0	0	1	1	1	1	1	1	1	0	0	0	1
18	0	1	0	0	1	45	20	0	1	4	1	2	2	5	1	0	0	0	1	0	0	0	1	1	0	0	0	0	0	0	0	0	0	1	0	0	0	0	1	1	1	1	1	1	1	0	0	0	1
18	0	2	1	0	0	25	30	0	2	4	1	2	2	5	1	0	0	0	1	0	0	0	1	1	0	0	0	0	0	0	0	0	0	1	0	0	0	0	1	1	1	1	1	1	1	0	0	0	1
18	0	2	0	1	0	25	20	1	2	4	1	2	2	5	1	0	0	0	1	0	0	0	1	1	0	0	0	0	0	0	0	0	0	1	0	0	0	0	1	1	1	1	1	1	1	0	0	0	1
18	0	2	0	0	1	35	40	0	2	4	1	2	2	5	1	0	0	0	1	0	0	0	1	1	0	0	0	0	0	0	0	0	0	1	0	0	0	0	1	1	1	1	1	1	1	0	0	0	1
18	0	3	1	0	0	35	30	0	2	4	1	2	2	5	1	0	0	0	1	0	0	0	1	1	0	0	0	0	0	0	0	0	0	1	0	0	0	0	1	1	1	1	1	1	1	0	0	0	1
18	0	3	0	1	0	45	40	0	2	4	1	2	2	5	1	0	0	0	1	0	0	0	1	1	0	0	0	0	0	0	0	0	0	1	0	0	0	0	1	1	1	1	1	1	1	0	0	0	1
18	0	3	0	0	1	25	20	1	2	4	1	2	2	5	1	0	0	0	1	0	0	0	1	1	0	0	0	0	0	0	0	0	0	1	0	0	0	0	1	1	1	1	1	1	1	0	0	0	1
18	0	4	1	0	0	35	20	0	2	4	1	2	2	5	1	0	0	0	1	0	0	0	1	1	0	0	0	0	0	0	0	0	0	1	0	0	0	0	1	1	1	1	1	1	1	0	0	0	1
18	0	4	0	1	0	25	40	0	2	4	1	2	2	5	1	0	0	0	1	0	0	0	1	1	0	0	0	0	0	0	0	0	0	1	0	0	0	0	1	1	1	1	1	1	1	0	0	0	1
18	0	4	0	0	1	35	20	1	2	4	1	2	2	5	1	0	0	0	1	0	0	0	1	1	0	0	0	0	0	0	0	0	0	1	0	0	0	0	1	1	1	1	1	1	1	0	0	0	1
18	0	5	1	0	0	25	40	0	2	4	1	2	2	5	1	0	0	0	1	0	0	0	1	1	0	0	0	0	0	0	0	0	0	1	0	0	0	0	1	1	1	1	1	1	1	0	0	0	1
18	0	5	0	1	0	45	30	0	2	4	1	2	2	5	1	0	0	0	1	0	0	0	1	1	0	0	0	0	0	0	0	0	0	1	0	0	0	0	1	1	1	1	1	1	1	0	0	0	1
18	0	5	0	0	1	35	20	1	2	4	1	2	2	5	1	0	0	0	1	0	0	0	1	1	0	0	0	0	0	0	0	0	0	1	0	0	0	0	1	1	1	1	1	1	1	0	0	0	1
18	0	6	1	0	0	25	20	1	2	4	1	2	2	5	1	0	0	0	1	0	0	0	1	1	0	0	0	0	0	0	0	0	0	1	0	0	0	0	1	1	1	1	1	1	1	0	0	0	1
18	0	6	0	1	0	35	30	0	2	4	1	2	2	5	1	0	0	0	1	0	0	0	1	1	0	0	0	0	0	0	0	0	0	1	0	0	0	0	1	1	1	1	1	1	1	0	0	0	1
18	0	6	0	0	1	45	30	0	2	4	1	2	2	5	1	0	0	0	1	0	0	0	1	1	0	0	0	0	0	0	0	0	0	1	0	0	0	0	1	1	1	1	1	1	1	0	0	0	1
18	0	7	1	0	0	45	40	0	1	4	1	2	2	5	1	0	0	0	1	0	0	0	1	1	0	0	0	0	0	0	0	0	0	1	0	0	0	0	1	1	1	1	1	1	1	0	0	0	1
18	0	7	0	1	0	35	40	0	1	4	1	2	2	5	1	0	0	0	1	0	0	0	1	1	0	0	0	0	0	0	0	0	0	1	0	0	0	0	1	1	1	1	1	1	1	0	0	0	1
18	0	7	0	0	1	25	40	1	1	4	1	2	2	5	1	0	0	0	1	0	0	0	1	1	0	0	0	0	0	0	0	0	0	1	0	0	0	0	1	1	1	1	1	1	1	0	0	0	1
18	0	8	1	0	0	25	30	0	2	4	1	2	2	5	1	0	0	0	1	0	0	0	1	1	0	0	0	0	0	0	0	0	0	1	0	0	0	0	1	1	1	1	1	1	1	0	0	0	1
18	0	8	0	1	0	25	20	1	2	4	1	2	2	5	1	0	0	0	1	0	0	0	1	1	0	0	0	0	0	0	0	0	0	1	0	0	0	0	1	1	1	1	1	1	1	0	0	0	1
18	0	8	0	0	1	35	40	0	2	4	1	2	2	5	1	0	0	0	1	0	0	0	1	1	0	0	0	0	0	0	0	0	0	1	0	0	0	0	1	1	1	1	1	1	1	0	0	0	1
18	0	9	1	0	0	45	20	1	3	4	1	2	2	5	1	0	0	0	1	0	0	0	1	1	0	0	0	0	0	0	0	0	0	1	0	0	0	0	1	1	1	1	1	1	1	0	0	0	1
18	0	9	0	1	0	45	20	0	3	4	1	2	2	5	1	0	0	0	1	0	0	0	1	1	0	0	0	0	0	0	0	0	0	1	0	0	0	0	1	1	1	1	1	1	1	0	0	0	1
18	0	9	0	0	1	35	30	0	3	4	1	2	2	5	1	0	0	0	1	0	0	0	1	1	0	0	0	0	0	0	0	0	0	1	0	0	0	0	1	1	1	1	1	1	1	0	0	0	1
18	0	10	1	0	0	45	40	0	2	4	1	2	2	5	1	0	0	0	1	0	0	0	1	1	0	0	0	0	0	0	0	0	0	1	0	0	0	0	1	1	1	1	1	1	1	0	0	0	1
18	0	10	0	1	0	35	20	1	2	4	1	2	2	5	1	0	0	0	1	0	0	0	1	1	0	0	0	0	0	0	0	0	0	1	0	0	0	0	1	1	1	1	1	1	1	0	0	0	1
18	0	10	0	0	1	45	40	0	2	4	1	2	2	5	1	0	0	0	1	0	0	0	1	1	0	0	0	0	0	0	0	0	0	1	0	0	0	0	1	1	1	1	1	1	1	0	0	0	1
18	0	11	1	0	0	35	20	1	2	4	1	2	2	5	1	0	0	0	1	0	0	0	1	1	0	0	0	0	0	0	0	0	0	1	0	0	0	0	1	1	1	1	1	1	1	0	0	0	1
18	0	11	0	1	0	45	30	0	2	4	1	2	2	5	1	0	0	0	1	0	0	0	1	1	0	0	0	0	0	0	0	0	0	1	0	0	0	0	1	1	1	1	1	1	1	0	0	0	1
18	0	11	0	0	1	25	30	0	2	4	1	2	2	5	1	0	0	0	1	0	0	0	1	1	0	0	0	0	0	0	0	0	0	1	0	0	0	0	1	1	1	1	1	1	1	0	0	0	1
18	0	12	1	0	0	45	20	1	2	4	1	2	2	5	1	0	0	0	1	0	0	0	1	1	0	0	0	0	0	0	0	0	0	1	0	0	0	0	1	1	1	1	1	1	1	0	0	0	1
18	0	12	0	1	0	45	20	0	2	4	1	2	2	5	1	0	0	0	1	0	0	0	1	1	0	0	0	0	0	0	0	0	0	1	0	0	0	0	1	1	1	1	1	1	1	0	0	0	1
18	0	12	0	0	1	35	30	0	2	4	1	2	2	5	1	0	0	0	1	0	0	0	1	1	0	0	0	0	0	0	0	0	0	1	0	0	0	0	1	1	1	1	1	1	1	0	0	0	1
19	0	1	1	0	0	35	30	0	3	3	1	2	2	4	1	0	0	1	1	1	1	0	1	1	0	0	0	1	1	1	0	0	0	1	0	0	0	0	1	1	1	1	1	1	0	0	0	0	1
19	0	1	0	1	0	25	20	0	3	3	1	2	2	4	1	0	0	1	1	1	1	0	1	1	0	0	0	1	1	1	0	0	0	1	0	0	0	0	1	1	1	1	1	1	0	0	0	0	1
19	0	1	0	0	1	45	20	1	3	3	1	2	2	4	1	0	0	1	1	1	1	0	1	1	0	0	0	1	1	1	0	0	0	1	0	0	0	0	1	1	1	1	1	1	0	0	0	0	1
19	0	2	1	0	0	25	30	0	3	3	1	2	2	4	1	0	0	1	1	1	1	0	1	1	0	0	0	1	1	1	0	0	0	1	0	0	0	0	1	1	1	1	1	1	0	0	0	0	1
19	0	2	0	1	0	25	20	1	3	3	1	2	2	4	1	0	0	1	1	1	1	0	1	1	0	0	0	1	1	1	0	0	0	1	0	0	0	0	1	1	1	1	1	1	0	0	0	0	1
19	0	2	0	0	1	35	40	0	3	3	1	2	2	4	1	0	0	1	1	1	1	0	1	1	0	0	0	1	1	1	0	0	0	1	0	0	0	0	1	1	1	1	1	1	0	0	0	0	1
19	0	3	1	0	0	35	30	0	2	3	1	2	2	4	1	0	0	1	1	1	1	0	1	1	0	0	0	1	1	1	0	0	0	1	0	0	0	0	1	1	1	1	1	1	0	0	0	0	1
19	0	3	0	1	0	45	40	0	2	3	1	2	2	4	1	0	0	1	1	1	1	0	1	1	0	0	0	1	1	1	0	0	0	1	0	0	0	0	1	1	1	1	1	1	0	0	0	0	1
19	0	3	0	0	1	25	20	1	2	3	1	2	2	4	1	0	0	1	1	1	1	0	1	1	0	0	0	1	1	1	0	0	0	1	0	0	0	0	1	1	1	1	1	1	0	0	0	0	1
19	0	4	1	0	0	35	20	1	3	3	1	2	2	4	1	0	0	1	1	1	1	0	1	1	0	0	0	1	1	1	0	0	0	1	0	0	0	0	1	1	1	1	1	1	0	0	0	0	1
19	0	4	0	1	0	25	40	0	3	3	1	2	2	4	1	0	0	1	1	1	1	0	1	1	0	0	0	1	1	1	0	0	0	1	0	0	0	0	1	1	1	1	1	1	0	0	0	0	1
19	0	4	0	0	1	35	20	0	3	3	1	2	2	4	1	0	0	1	1	1	1	0	1	1	0	0	0	1	1	1	0	0	0	1	0	0	0	0	1	1	1	1	1	1	0	0	0	0	1
19	0	5	1	0	0	25	40	0	3	3	1	2	2	4	1	0	0	1	1	1	1	0	1	1	0	0	0	1	1	1	0	0	0	1	0	0	0	0	1	1	1	1	1	1	0	0	0	0	1
19	0	5	0	1	0	45	30	0	3	3	1	2	2	4	1	0	0	1	1	1	1	0	1	1	0	0	0	1	1	1	0	0	0	1	0	0	0	0	1	1	1	1	1	1	0	0	0	0	1
19	0	5	0	0	1	35	20	1	3	3	1	2	2	4	1	0	0	1	1	1	1	0	1	1	0	0	0	1	1	1	0	0	0	1	0	0	0	0	1	1	1	1	1	1	0	0	0	0	1
19	0	6	1	0	0	25	20	0	3	3	1	2	2	4	1	0	0	1	1	1	1	0	1	1	0	0	0	1	1	1	0	0	0	1	0	0	0	0	1	1	1	1	1	1	0	0	0	0	1
19	0	6	0	1	0	35	30	1	3	3	1	2	2	4	1	0	0	1	1	1	1	0	1	1	0	0	0	1	1	1	0	0	0	1	0	0	0	0	1	1	1	1	1	1	0	0	0	0	1
19	0	6	0	0	1	45	30	0	3	3	1	2	2	4	1	0	0	1	1	1	1	0	1	1	0	0	0	1	1	1	0	0	0	1	0	0	0	0	1	1	1	1	1	1	0	0	0	0	1
19	0	7	1	0	0	45	40	0	1	3	1	2	2	4	1	0	0	1	1	1	1	0	1	1	0	0	0	1	1	1	0	0	0	1	0	0	0	0	1	1	1	1	1	1	0	0	0	0	1
19	0	7	0	1	0	35	40	0	1	3	1	2	2	4	1	0	0	1	1	1	1	0	1	1	0	0	0	1	1	1	0	0	0	1	0	0	0	0	1	1	1	1	1	1	0	0	0	0	1
19	0	7	0	0	1	25	40	1	1	3	1	2	2	4	1	0	0	1	1	1	1	0	1	1	0	0	0	1	1	1	0	0	0	1	0	0	0	0	1	1	1	1	1	1	0	0	0	0	1
19	0	8	1	0	0	25	30	0	2	3	1	2	2	4	1	0	0	1	1	1	1	0	1	1	0	0	0	1	1	1	0	0	0	1	0	0	0	0	1	1	1	1	1	1	0	0	0	0	1
19	0	8	0	1	0	25	20	1	2	3	1	2	2	4	1	0	0	1	1	1	1	0	1	1	0	0	0	1	1	1	0	0	0	1	0	0	0	0	1	1	1	1	1	1	0	0	0	0	1
19	0	8	0	0	1	35	40	0	2	3	1	2	2	4	1	0	0	1	1	1	1	0	1	1	0	0	0	1	1	1	0	0	0	1	0	0	0	0	1	1	1	1	1	1	0	0	0	0	1
19	0	9	1	0	0	45	20	1	3	3	1	2	2	4	1	0	0	1	1	1	1	0	1	1	0	0	0	1	1	1	0	0	0	1	0	0	0	0	1	1	1	1	1	1	0	0	0	0	1
19	0	9	0	1	0	45	20	0	3	3	1	2	2	4	1	0	0	1	1	1	1	0	1	1	0	0	0	1	1	1	0	0	0	1	0	0	0	0	1	1	1	1	1	1	0	0	0	0	1
19	0	9	0	0	1	35	30	0	3	3	1	2	2	4	1	0	0	1	1	1	1	0	1	1	0	0	0	1	1	1	0	0	0	1	0	0	0	0	1	1	1	1	1	1	0	0	0	0	1
19	0	10	1	0	0	45	40	0	3	3	1	2	2	4	1	0	0	1	1	1	1	0	1	1	0	0	0	1	1	1	0	0	0	1	0	0	0	0	1	1	1	1	1	1	0	0	0	0	1
19	0	10	0	1	0	35	20	0	3	3	1	2	2	4	1	0	0	1	1	1	1	0	1	1	0	0	0	1	1	1	0	0	0	1	0	0	0	0	1	1	1	1	1	1	0	0	0	0	1
19	0	10	0	0	1	45	40	1	3	3	1	2	2	4	1	0	0	1	1	1	1	0	1	1	0	0	0	1	1	1	0	0	0	1	0	0	0	0	1	1	1	1	1	1	0	0	0	0	1
19	0	11	1	0	0	35	20	0	3	3	1	2	2	4	1	0	0	1	1	1	1	0	1	1	0	0	0	1	1	1	0	0	0	1	0	0	0	0	1	1	1	1	1	1	0	0	0	0	1
19	0	11	0	1	0	45	30	0	3	3	1	2	2	4	1	0	0	1	1	1	1	0	1	1	0	0	0	1	1	1	0	0	0	1	0	0	0	0	1	1	1	1	1	1	0	0	0	0	1
19	0	11	0	0	1	25	30	1	3	3	1	2	2	4	1	0	0	1	1	1	1	0	1	1	0	0	0	1	1	1	0	0	0	1	0	0	0	0	1	1	1	1	1	1	0	0	0	0	1
19	0	12	1	0	0	45	20	0	3	3	1	2	2	4	1	0	0	1	1	1	1	0	1	1	0	0	0	1	1	1	0	0	0	1	0	0	0	0	1	1	1	1	1	1	0	0	0	0	1
19	0	12	0	1	0	45	20	1	3	3	1	2	2	4	1	0	0	1	1	1	1	0	1	1	0	0	0	1	1	1	0	0	0	1	0	0	0	0	1	1	1	1	1	1	0	0	0	0	1
19	0	12	0	0	1	35	30	0	3	3	1	2	2	4	1	0	0	1	1	1	1	0	1	1	0	0	0	1	1	1	0	0	0	1	0	0	0	0	1	1	1	1	1	1	0	0	0	0	1
20	0	1	1	0	0	35	30	0	4	3	1	1	2	5	1	0	0	0	1	1	1	0	1	1	0	0	0	1	1	0	0	0	0	0	0	0	0	0	1	1	1	1	1	1	1	0	0	0	0
20	0	1	0	1	0	25	20	1	4	3	1	1	2	5	1	0	0	0	1	1	1	0	1	1	0	0	0	1	1	0	0	0	0	0	0	0	0	0	1	1	1	1	1	1	1	0	0	0	0
20	0	1	0	0	1	45	20	0	4	3	1	1	2	5	1	0	0	0	1	1	1	0	1	1	0	0	0	1	1	0	0	0	0	0	0	0	0	0	1	1	1	1	1	1	1	0	0	0	0
20	0	2	1	0	0	25	30	0	1	3	1	1	2	5	1	0	0	0	1	1	1	0	1	1	0	0	0	1	1	0	0	0	0	0	0	0	0	0	1	1	1	1	1	1	1	0	0	0	0
20	0	2	0	1	0	25	20	1	1	3	1	1	2	5	1	0	0	0	1	1	1	0	1	1	0	0	0	1	1	0	0	0	0	0	0	0	0	0	1	1	1	1	1	1	1	0	0	0	0
20	0	2	0	0	1	35	40	0	1	3	1	1	2	5	1	0	0	0	1	1	1	0	1	1	0	0	0	1	1	0	0	0	0	0	0	0	0	0	1	1	1	1	1	1	1	0	0	0	0
20	0	3	1	0	0	35	30	1	4	3	1	1	2	5	1	0	0	0	1	1	1	0	1	1	0	0	0	1	1	0	0	0	0	0	0	0	0	0	1	1	1	1	1	1	1	0	0	0	0
20	0	3	0	1	0	45	40	0	4	3	1	1	2	5	1	0	0	0	1	1	1	0	1	1	0	0	0	1	1	0	0	0	0	0	0	0	0	0	1	1	1	1	1	1	1	0	0	0	0
20	0	3	0	0	1	25	20	0	4	3	1	1	2	5	1	0	0	0	1	1	1	0	1	1	0	0	0	1	1	0	0	0	0	0	0	0	0	0	1	1	1	1	1	1	1	0	0	0	0
20	0	4	1	0	0	35	20	0	1	3	1	1	2	5	1	0	0	0	1	1	1	0	1	1	0	0	0	1	1	0	0	0	0	0	0	0	0	0	1	1	1	1	1	1	1	0	0	0	0
20	0	4	0	1	0	25	40	1	1	3	1	1	2	5	1	0	0	0	1	1	1	0	1	1	0	0	0	1	1	0	0	0	0	0	0	0	0	0	1	1	1	1	1	1	1	0	0	0	0
20	0	4	0	0	1	35	20	0	1	3	1	1	2	5	1	0	0	0	1	1	1	0	1	1	0	0	0	1	1	0	0	0	0	0	0	0	0	0	1	1	1	1	1	1	1	0	0	0	0
20	0	5	1	0	0	25	40	0	4	3	1	1	2	5	1	0	0	0	1	1	1	0	1	1	0	0	0	1	1	0	0	0	0	0	0	0	0	0	1	1	1	1	1	1	1	0	0	0	0
20	0	5	0	1	0	45	30	0	4	3	1	1	2	5	1	0	0	0	1	1	1	0	1	1	0	0	0	1	1	0	0	0	0	0	0	0	0	0	1	1	1	1	1	1	1	0	0	0	0
20	0	5	0	0	1	35	20	1	4	3	1	1	2	5	1	0	0	0	1	1	1	0	1	1	0	0	0	1	1	0	0	0	0	0	0	0	0	0	1	1	1	1	1	1	1	0	0	0	0
20	0	6	1	0	0	25	20	1	4	3	1	1	2	5	1	0	0	0	1	1	1	0	1	1	0	0	0	1	1	0	0	0	0	0	0	0	0	0	1	1	1	1	1	1	1	0	0	0	0
20	0	6	0	1	0	35	30	0	4	3	1	1	2	5	1	0	0	0	1	1	1	0	1	1	0	0	0	1	1	0	0	0	0	0	0	0	0	0	1	1	1	1	1	1	1	0	0	0	0
20	0	6	0	0	1	45	30	0	4	3	1	1	2	5	1	0	0	0	1	1	1	0	1	1	0	0	0	1	1	0	0	0	0	0	0	0	0	0	1	1	1	1	1	1	1	0	0	0	0
20	0	7	1	0	0	45	40	0	1	3	1	1	2	5	1	0	0	0	1	1	1	0	1	1	0	0	0	1	1	0	0	0	0	0	0	0	0	0	1	1	1	1	1	1	1	0	0	0	0
20	0	7	0	1	0	35	40	1	1	3	1	1	2	5	1	0	0	0	1	1	1	0	1	1	0	0	0	1	1	0	0	0	0	0	0	0	0	0	1	1	1	1	1	1	1	0	0	0	0
20	0	7	0	0	1	25	40	0	1	3	1	1	2	5	1	0	0	0	1	1	1	0	1	1	0	0	0	1	1	0	0	0	0	0	0	0	0	0	1	1	1	1	1	1	1	0	0	0	0
20	0	8	1	0	0	25	30	1	4	3	1	1	2	5	1	0	0	0	1	1	1	0	1	1	0	0	0	1	1	0	0	0	0	0	0	0	0	0	1	1	1	1	1	1	1	0	0	0	0
20	0	8	0	1	0	25	20	0	4	3	1	1	2	5	1	0	0	0	1	1	1	0	1	1	0	0	0	1	1	0	0	0	0	0	0	0	0	0	1	1	1	1	1	1	1	0	0	0	0
20	0	8	0	0	1	35	40	0	4	3	1	1	2	5	1	0	0	0	1	1	1	0	1	1	0	0	0	1	1	0	0	0	0	0	0	0	0	0	1	1	1	1	1	1	1	0	0	0	0
20	0	9	1	0	0	45	20	1	4	3	1	1	2	5	1	0	0	0	1	1	1	0	1	1	0	0	0	1	1	0	0	0	0	0	0	0	0	0	1	1	1	1	1	1	1	0	0	0	0
20	0	9	0	1	0	45	20	0	4	3	1	1	2	5	1	0	0	0	1	1	1	0	1	1	0	0	0	1	1	0	0	0	0	0	0	0	0	0	1	1	1	1	1	1	1	0	0	0	0
20	0	9	0	0	1	35	30	0	4	3	1	1	2	5	1	0	0	0	1	1	1	0	1	1	0	0	0	1	1	0	0	0	0	0	0	0	0	0	1	1	1	1	1	1	1	0	0	0	0
20	0	10	1	0	0	45	40	0	1	3	1	1	2	5	1	0	0	0	1	1	1	0	1	1	0	0	0	1	1	0	0	0	0	0	0	0	0	0	1	1	1	1	1	1	1	0	0	0	0
20	0	10	0	1	0	35	20	1	1	3	1	1	2	5	1	0	0	0	1	1	1	0	1	1	0	0	0	1	1	0	0	0	0	0	0	0	0	0	1	1	1	1	1	1	1	0	0	0	0
20	0	10	0	0	1	45	40	0	1	3	1	1	2	5	1	0	0	0	1	1	1	0	1	1	0	0	0	1	1	0	0	0	0	0	0	0	0	0	1	1	1	1	1	1	1	0	0	0	0
20	0	11	1	0	0	35	20	0	1	3	1	1	2	5	1	0	0	0	1	1	1	0	1	1	0	0	0	1	1	0	0	0	0	0	0	0	0	0	1	1	1	1	1	1	1	0	0	0	0
20	0	11	0	1	0	45	30	0	1	3	1	1	2	5	1	0	0	0	1	1	1	0	1	1	0	0	0	1	1	0	0	0	0	0	0	0	0	0	1	1	1	1	1	1	1	0	0	0	0
20	0	11	0	0	1	25	30	1	1	3	1	1	2	5	1	0	0	0	1	1	1	0	1	1	0	0	0	1	1	0	0	0	0	0	0	0	0	0	1	1	1	1	1	1	1	0	0	0	0
20	0	12	1	0	0	45	20	0	4	3	1	1	2	5	1	0	0	0	1	1	1	0	1	1	0	0	0	1	1	0	0	0	0	0	0	0	0	0	1	1	1	1	1	1	1	0	0	0	0
20	0	12	0	1	0	45	20	1	4	3	1	1	2	5	1	0	0	0	1	1	1	0	1	1	0	0	0	1	1	0	0	0	0	0	0	0	0	0	1	1	1	1	1	1	1	0	0	0	0
20	0	12	0	0	1	35	30	0	4	3	1	1	2	5	1	0	0	0	1	1	1	0	1	1	0	0	0	1	1	0	0	0	0	0	0	0	0	0	1	1	1	1	1	1	1	0	0	0	0
21	0	1	1	0	0	35	30	0	3	3	3	2	2	4	0	0	0	0	0	0	0	0	1	0	0	0	0	0	0	0	0	0	0	0	0	0	1	0	1	1	1	0	0	1	1	0	0	0	0
21	0	1	0	1	0	25	20	0	3	3	3	2	2	4	0	0	0	0	0	0	0	0	1	0	0	0	0	0	0	0	0	0	0	0	0	0	1	0	1	1	1	0	0	1	1	0	0	0	0
21	0	1	0	0	1	45	20	1	3	3	3	2	2	4	0	0	0	0	0	0	0	0	1	0	0	0	0	0	0	0	0	0	0	0	0	0	1	0	1	1	1	0	0	1	1	0	0	0	0
21	0	2	1	0	0	25	30	0	3	3	3	2	2	4	0	0	0	0	0	0	0	0	1	0	0	0	0	0	0	0	0	0	0	0	0	0	1	0	1	1	1	0	0	1	1	0	0	0	0
21	0	2	0	1	0	25	20	0	3	3	3	2	2	4	0	0	0	0	0	0	0	0	1	0	0	0	0	0	0	0	0	0	0	0	0	0	1	0	1	1	1	0	0	1	1	0	0	0	0
21	0	2	0	0	1	35	40	1	3	3	3	2	2	4	0	0	0	0	0	0	0	0	1	0	0	0	0	0	0	0	0	0	0	0	0	0	1	0	1	1	1	0	0	1	1	0	0	0	0
21	0	3	1	0	0	35	30	0	3	3	3	2	2	4	0	0	0	0	0	0	0	0	1	0	0	0	0	0	0	0	0	0	0	0	0	0	1	0	1	1	1	0	0	1	1	0	0	0	0
21	0	3	0	1	0	45	40	0	3	3	3	2	2	4	0	0	0	0	0	0	0	0	1	0	0	0	0	0	0	0	0	0	0	0	0	0	1	0	1	1	1	0	0	1	1	0	0	0	0
21	0	3	0	0	1	25	20	1	3	3	3	2	2	4	0	0	0	0	0	0	0	0	1	0	0	0	0	0	0	0	0	0	0	0	0	0	1	0	1	1	1	0	0	1	1	0	0	0	0
21	0	4	1	0	0	35	20	0	3	3	3	2	2	4	0	0	0	0	0	0	0	0	1	0	0	0	0	0	0	0	0	0	0	0	0	0	1	0	1	1	1	0	0	1	1	0	0	0	0
21	0	4	0	1	0	25	40	0	3	3	3	2	2	4	0	0	0	0	0	0	0	0	1	0	0	0	0	0	0	0	0	0	0	0	0	0	1	0	1	1	1	0	0	1	1	0	0	0	0
21	0	4	0	0	1	35	20	1	3	3	3	2	2	4	0	0	0	0	0	0	0	0	1	0	0	0	0	0	0	0	0	0	0	0	0	0	1	0	1	1	1	0	0	1	1	0	0	0	0
21	0	5	1	0	0	25	40	1	1	3	3	2	2	4	0	0	0	0	0	0	0	0	1	0	0	0	0	0	0	0	0	0	0	0	0	0	1	0	1	1	1	0	0	1	1	0	0	0	0
21	0	5	0	1	0	45	30	0	1	3	3	2	2	4	0	0	0	0	0	0	0	0	1	0	0	0	0	0	0	0	0	0	0	0	0	0	1	0	1	1	1	0	0	1	1	0	0	0	0
21	0	5	0	0	1	35	20	0	1	3	3	2	2	4	0	0	0	0	0	0	0	0	1	0	0	0	0	0	0	0	0	0	0	0	0	0	1	0	1	1	1	0	0	1	1	0	0	0	0
21	0	6	1	0	0	25	20	1	1	3	3	2	2	4	0	0	0	0	0	0	0	0	1	0	0	0	0	0	0	0	0	0	0	0	0	0	1	0	1	1	1	0	0	1	1	0	0	0	0
21	0	6	0	1	0	35	30	0	1	3	3	2	2	4	0	0	0	0	0	0	0	0	1	0	0	0	0	0	0	0	0	0	0	0	0	0	1	0	1	1	1	0	0	1	1	0	0	0	0
21	0	6	0	0	1	45	30	0	1	3	3	2	2	4	0	0	0	0	0	0	0	0	1	0	0	0	0	0	0	0	0	0	0	0	0	0	1	0	1	1	1	0	0	1	1	0	0	0	0
21	0	7	1	0	0	45	40	0	3	3	3	2	2	4	0	0	0	0	0	0	0	0	1	0	0	0	0	0	0	0	0	0	0	0	0	0	1	0	1	1	1	0	0	1	1	0	0	0	0
21	0	7	0	1	0	35	40	1	3	3	3	2	2	4	0	0	0	0	0	0	0	0	1	0	0	0	0	0	0	0	0	0	0	0	0	0	1	0	1	1	1	0	0	1	1	0	0	0	0
21	0	7	0	0	1	25	40	0	3	3	3	2	2	4	0	0	0	0	0	0	0	0	1	0	0	0	0	0	0	0	0	0	0	0	0	0	1	0	1	1	1	0	0	1	1	0	0	0	0
21	0	8	1	0	0	25	30	1	1	3	3	2	2	4	0	0	0	0	0	0	0	0	1	0	0	0	0	0	0	0	0	0	0	0	0	0	1	0	1	1	1	0	0	1	1	0	0	0	0
21	0	8	0	1	0	25	20	0	1	3	3	2	2	4	0	0	0	0	0	0	0	0	1	0	0	0	0	0	0	0	0	0	0	0	0	0	1	0	1	1	1	0	0	1	1	0	0	0	0
21	0	8	0	0	1	35	40	0	1	3	3	2	2	4	0	0	0	0	0	0	0	0	1	0	0	0	0	0	0	0	0	0	0	0	0	0	1	0	1	1	1	0	0	1	1	0	0	0	0
21	0	9	1	0	0	45	20	0	3	3	3	2	2	4	0	0	0	0	0	0	0	0	1	0	0	0	0	0	0	0	0	0	0	0	0	0	1	0	1	1	1	0	0	1	1	0	0	0	0
21	0	9	0	1	0	45	20	0	3	3	3	2	2	4	0	0	0	0	0	0	0	0	1	0	0	0	0	0	0	0	0	0	0	0	0	0	1	0	1	1	1	0	0	1	1	0	0	0	0
21	0	9	0	0	1	35	30	1	3	3	3	2	2	4	0	0	0	0	0	0	0	0	1	0	0	0	0	0	0	0	0	0	0	0	0	0	1	0	1	1	1	0	0	1	1	0	0	0	0
21	0	10	1	0	0	45	40	0	3	3	3	2	2	4	0	0	0	0	0	0	0	0	1	0	0	0	0	0	0	0	0	0	0	0	0	0	1	0	1	1	1	0	0	1	1	0	0	0	0
21	0	10	0	1	0	35	20	0	3	3	3	2	2	4	0	0	0	0	0	0	0	0	1	0	0	0	0	0	0	0	0	0	0	0	0	0	1	0	1	1	1	0	0	1	1	0	0	0	0
21	0	10	0	0	1	45	40	1	3	3	3	2	2	4	0	0	0	0	0	0	0	0	1	0	0	0	0	0	0	0	0	0	0	0	0	0	1	0	1	1	1	0	0	1	1	0	0	0	0
21	0	11	1	0	0	35	20	0	1	3	3	2	2	4	0	0	0	0	0	0	0	0	1	0	0	0	0	0	0	0	0	0	0	0	0	0	1	0	1	1	1	0	0	1	1	0	0	0	0
21	0	11	0	1	0	45	30	0	1	3	3	2	2	4	0	0	0	0	0	0	0	0	1	0	0	0	0	0	0	0	0	0	0	0	0	0	1	0	1	1	1	0	0	1	1	0	0	0	0
21	0	11	0	0	1	25	30	1	1	3	3	2	2	4	0	0	0	0	0	0	0	0	1	0	0	0	0	0	0	0	0	0	0	0	0	0	1	0	1	1	1	0	0	1	1	0	0	0	0
21	0	12	1	0	0	45	20	0	1	3	3	2	2	4	0	0	0	0	0	0	0	0	1	0	0	0	0	0	0	0	0	0	0	0	0	0	1	0	1	1	1	0	0	1	1	0	0	0	0
21	0	12	0	1	0	45	20	0	1	3	3	2	2	4	0	0	0	0	0	0	0	0	1	0	0	0	0	0	0	0	0	0	0	0	0	0	1	0	1	1	1	0	0	1	1	0	0	0	0
21	0	12	0	0	1	35	30	1	1	3	3	2	2	4	0	0	0	0	0	0	0	0	1	0	0	0	0	0	0	0	0	0	0	0	0	0	1	0	1	1	1	0	0	1	1	0	0	0	0
22	0	1	1	0	0	35	30	0	3	2	3	2	2	3	1	0	0	0	0	0	1	0	1	0	0	0	0	0	0	0	0	0	0	0	0	0	1	1	1	1	1	1	1	1	1	0	0	0	0
22	0	1	0	1	0	25	20	1	3	2	3	2	2	3	1	0	0	0	0	0	1	0	1	0	0	0	0	0	0	0	0	0	0	0	0	0	1	1	1	1	1	1	1	1	1	0	0	0	0
22	0	1	0	0	1	45	20	0	3	2	3	2	2	3	1	0	0	0	0	0	1	0	1	0	0	0	0	0	0	0	0	0	0	0	0	0	1	1	1	1	1	1	1	1	1	0	0	0	0
22	0	2	1	0	0	25	30	0	3	2	3	2	2	3	1	0	0	0	0	0	1	0	1	0	0	0	0	0	0	0	0	0	0	0	0	0	1	1	1	1	1	1	1	1	1	0	0	0	0
22	0	2	0	1	0	25	20	0	3	2	3	2	2	3	1	0	0	0	0	0	1	0	1	0	0	0	0	0	0	0	0	0	0	0	0	0	1	1	1	1	1	1	1	1	1	0	0	0	0
22	0	2	0	0	1	35	40	1	3	2	3	2	2	3	1	0	0	0	0	0	1	0	1	0	0	0	0	0	0	0	0	0	0	0	0	0	1	1	1	1	1	1	1	1	1	0	0	0	0
22	0	3	1	0	0	35	30	0	3	2	3	2	2	3	1	0	0	0	0	0	1	0	1	0	0	0	0	0	0	0	0	0	0	0	0	0	1	1	1	1	1	1	1	1	1	0	0	0	0
22	0	3	0	1	0	45	40	1	3	2	3	2	2	3	1	0	0	0	0	0	1	0	1	0	0	0	0	0	0	0	0	0	0	0	0	0	1	1	1	1	1	1	1	1	1	0	0	0	0
22	0	3	0	0	1	25	20	0	3	2	3	2	2	3	1	0	0	0	0	0	1	0	1	0	0	0	0	0	0	0	0	0	0	0	0	0	1	1	1	1	1	1	1	1	1	0	0	0	0
22	0	4	1	0	0	35	20	0	3	2	3	2	2	3	1	0	0	0	0	0	1	0	1	0	0	0	0	0	0	0	0	0	0	0	0	0	1	1	1	1	1	1	1	1	1	0	0	0	0
22	0	4	0	1	0	25	40	0	3	2	3	2	2	3	1	0	0	0	0	0	1	0	1	0	0	0	0	0	0	0	0	0	0	0	0	0	1	1	1	1	1	1	1	1	1	0	0	0	0
22	0	4	0	0	1	35	20	1	3	2	3	2	2	3	1	0	0	0	0	0	1	0	1	0	0	0	0	0	0	0	0	0	0	0	0	0	1	1	1	1	1	1	1	1	1	0	0	0	0
22	0	5	1	0	0	25	40	0	4	2	3	2	2	3	1	0	0	0	0	0	1	0	1	0	0	0	0	0	0	0	0	0	0	0	0	0	1	1	1	1	1	1	1	1	1	0	0	0	0
22	0	5	0	1	0	45	30	1	4	2	3	2	2	3	1	0	0	0	0	0	1	0	1	0	0	0	0	0	0	0	0	0	0	0	0	0	1	1	1	1	1	1	1	1	1	0	0	0	0
22	0	5	0	0	1	35	20	0	4	2	3	2	2	3	1	0	0	0	0	0	1	0	1	0	0	0	0	0	0	0	0	0	0	0	0	0	1	1	1	1	1	1	1	1	1	0	0	0	0
22	0	6	1	0	0	25	20	0	3	2	3	2	2	3	1	0	0	0	0	0	1	0	1	0	0	0	0	0	0	0	0	0	0	0	0	0	1	1	1	1	1	1	1	1	1	0	0	0	0
22	0	6	0	1	0	35	30	1	3	2	3	2	2	3	1	0	0	0	0	0	1	0	1	0	0	0	0	0	0	0	0	0	0	0	0	0	1	1	1	1	1	1	1	1	1	0	0	0	0
22	0	6	0	0	1	45	30	0	3	2	3	2	2	3	1	0	0	0	0	0	1	0	1	0	0	0	0	0	0	0	0	0	0	0	0	0	1	1	1	1	1	1	1	1	1	0	0	0	0
22	0	7	1	0	0	45	40	0	3	2	3	2	2	3	1	0	0	0	0	0	1	0	1	0	0	0	0	0	0	0	0	0	0	0	0	0	1	1	1	1	1	1	1	1	1	0	0	0	0
22	0	7	0	1	0	35	40	0	3	2	3	2	2	3	1	0	0	0	0	0	1	0	1	0	0	0	0	0	0	0	0	0	0	0	0	0	1	1	1	1	1	1	1	1	1	0	0	0	0
22	0	7	0	0	1	25	40	1	3	2	3	2	2	3	1	0	0	0	0	0	1	0	1	0	0	0	0	0	0	0	0	0	0	0	0	0	1	1	1	1	1	1	1	1	1	0	0	0	0
22	0	8	1	0	0	25	30	0	4	2	3	2	2	3	1	0	0	0	0	0	1	0	1	0	0	0	0	0	0	0	0	0	0	0	0	0	1	1	1	1	1	1	1	1	1	0	0	0	0
22	0	8	0	1	0	25	20	0	4	2	3	2	2	3	1	0	0	0	0	0	1	0	1	0	0	0	0	0	0	0	0	0	0	0	0	0	1	1	1	1	1	1	1	1	1	0	0	0	0
22	0	8	0	0	1	35	40	1	4	2	3	2	2	3	1	0	0	0	0	0	1	0	1	0	0	0	0	0	0	0	0	0	0	0	0	0	1	1	1	1	1	1	1	1	1	0	0	0	0
22	0	9	1	0	0	45	20	0	4	2	3	2	2	3	1	0	0	0	0	0	1	0	1	0	0	0	0	0	0	0	0	0	0	0	0	0	1	1	1	1	1	1	1	1	1	0	0	0	0
22	0	9	0	1	0	45	20	1	4	2	3	2	2	3	1	0	0	0	0	0	1	0	1	0	0	0	0	0	0	0	0	0	0	0	0	0	1	1	1	1	1	1	1	1	1	0	0	0	0
22	0	9	0	0	1	35	30	0	4	2	3	2	2	3	1	0	0	0	0	0	1	0	1	0	0	0	0	0	0	0	0	0	0	0	0	0	1	1	1	1	1	1	1	1	1	0	0	0	0
22	0	10	1	0	0	45	40	1	3	2	3	2	2	3	1	0	0	0	0	0	1	0	1	0	0	0	0	0	0	0	0	0	0	0	0	0	1	1	1	1	1	1	1	1	1	0	0	0	0
22	0	10	0	1	0	35	20	0	3	2	3	2	2	3	1	0	0	0	0	0	1	0	1	0	0	0	0	0	0	0	0	0	0	0	0	0	1	1	1	1	1	1	1	1	1	0	0	0	0
22	0	10	0	0	1	45	40	0	3	2	3	2	2	3	1	0	0	0	0	0	1	0	1	0	0	0	0	0	0	0	0	0	0	0	0	0	1	1	1	1	1	1	1	1	1	0	0	0	0
22	0	11	1	0	0	35	20	1	3	2	3	2	2	3	1	0	0	0	0	0	1	0	1	0	0	0	0	0	0	0	0	0	0	0	0	0	1	1	1	1	1	1	1	1	1	0	0	0	0
22	0	11	0	1	0	45	30	0	3	2	3	2	2	3	1	0	0	0	0	0	1	0	1	0	0	0	0	0	0	0	0	0	0	0	0	0	1	1	1	1	1	1	1	1	1	0	0	0	0
22	0	11	0	0	1	25	30	0	3	2	3	2	2	3	1	0	0	0	0	0	1	0	1	0	0	0	0	0	0	0	0	0	0	0	0	0	1	1	1	1	1	1	1	1	1	0	0	0	0
22	0	12	1	0	0	45	20	0	4	2	3	2	2	3	1	0	0	0	0	0	1	0	1	0	0	0	0	0	0	0	0	0	0	0	0	0	1	1	1	1	1	1	1	1	1	0	0	0	0
22	0	12	0	1	0	45	20	0	4	2	3	2	2	3	1	0	0	0	0	0	1	0	1	0	0	0	0	0	0	0	0	0	0	0	0	0	1	1	1	1	1	1	1	1	1	0	0	0	0
22	0	12	0	0	1	35	30	1	4	2	3	2	2	3	1	0	0	0	0	0	1	0	1	0	0	0	0	0	0	0	0	0	0	0	0	0	1	1	1	1	1	1	1	1	1	0	0	0	0
23	0	1	1	0	0	35	30	1	3	3	2	2	2	4	1	0	0	1	0	1	1	0	1	0	1	0	0	1	1	0	0	0	0	1	0	0	0	0	1	1	1	1	1	1	0	1	0	0	0
23	0	1	0	1	0	25	20	0	3	3	2	2	2	4	1	0	0	1	0	1	1	0	1	0	1	0	0	1	1	0	0	0	0	1	0	0	0	0	1	1	1	1	1	1	0	1	0	0	0
23	0	1	0	0	1	45	20	0	3	3	2	2	2	4	1	0	0	1	0	1	1	0	1	0	1	0	0	1	1	0	0	0	0	1	0	0	0	0	1	1	1	1	1	1	0	1	0	0	0
23	0	2	1	0	0	25	30	0	3	3	2	2	2	4	1	0	0	1	0	1	1	0	1	0	1	0	0	1	1	0	0	0	0	1	0	0	0	0	1	1	1	1	1	1	0	1	0	0	0
23	0	2	0	1	0	25	20	1	3	3	2	2	2	4	1	0	0	1	0	1	1	0	1	0	1	0	0	1	1	0	0	0	0	1	0	0	0	0	1	1	1	1	1	1	0	1	0	0	0
23	0	2	0	0	1	35	40	0	3	3	2	2	2	4	1	0	0	1	0	1	1	0	1	0	1	0	0	1	1	0	0	0	0	1	0	0	0	0	1	1	1	1	1	1	0	1	0	0	0
23	0	3	1	0	0	35	30	0	2	3	2	2	2	4	1	0	0	1	0	1	1	0	1	0	1	0	0	1	1	0	0	0	0	1	0	0	0	0	1	1	1	1	1	1	0	1	0	0	0
23	0	3	0	1	0	45	40	0	2	3	2	2	2	4	1	0	0	1	0	1	1	0	1	0	1	0	0	1	1	0	0	0	0	1	0	0	0	0	1	1	1	1	1	1	0	1	0	0	0
23	0	3	0	0	1	25	20	1	2	3	2	2	2	4	1	0	0	1	0	1	1	0	1	0	1	0	0	1	1	0	0	0	0	1	0	0	0	0	1	1	1	1	1	1	0	1	0	0	0
23	0	4	1	0	0	35	20	0	3	3	2	2	2	4	1	0	0	1	0	1	1	0	1	0	1	0	0	1	1	0	0	0	0	1	0	0	0	0	1	1	1	1	1	1	0	1	0	0	0
23	0	4	0	1	0	25	40	0	3	3	2	2	2	4	1	0	0	1	0	1	1	0	1	0	1	0	0	1	1	0	0	0	0	1	0	0	0	0	1	1	1	1	1	1	0	1	0	0	0
23	0	4	0	0	1	35	20	1	3	3	2	2	2	4	1	0	0	1	0	1	1	0	1	0	1	0	0	1	1	0	0	0	0	1	0	0	0	0	1	1	1	1	1	1	0	1	0	0	0
23	0	5	1	0	0	25	40	0	1	3	2	2	2	4	1	0	0	1	0	1	1	0	1	0	1	0	0	1	1	0	0	0	0	1	0	0	0	0	1	1	1	1	1	1	0	1	0	0	0
23	0	5	0	1	0	45	30	1	1	3	2	2	2	4	1	0	0	1	0	1	1	0	1	0	1	0	0	1	1	0	0	0	0	1	0	0	0	0	1	1	1	1	1	1	0	1	0	0	0
23	0	5	0	0	1	35	20	0	1	3	2	2	2	4	1	0	0	1	0	1	1	0	1	0	1	0	0	1	1	0	0	0	0	1	0	0	0	0	1	1	1	1	1	1	0	1	0	0	0
23	0	6	1	0	0	25	20	0	3	3	2	2	2	4	1	0	0	1	0	1	1	0	1	0	1	0	0	1	1	0	0	0	0	1	0	0	0	0	1	1	1	1	1	1	0	1	0	0	0
23	0	6	0	1	0	35	30	0	3	3	2	2	2	4	1	0	0	1	0	1	1	0	1	0	1	0	0	1	1	0	0	0	0	1	0	0	0	0	1	1	1	1	1	1	0	1	0	0	0
23	0	6	0	0	1	45	30	1	3	3	2	2	2	4	1	0	0	1	0	1	1	0	1	0	1	0	0	1	1	0	0	0	0	1	0	0	0	0	1	1	1	1	1	1	0	1	0	0	0
23	0	7	1	0	0	45	40	0	4	3	2	2	2	4	1	0	0	1	0	1	1	0	1	0	1	0	0	1	1	0	0	0	0	1	0	0	0	0	1	1	1	1	1	1	0	1	0	0	0
23	0	7	0	1	0	35	40	0	4	3	2	2	2	4	1	0	0	1	0	1	1	0	1	0	1	0	0	1	1	0	0	0	0	1	0	0	0	0	1	1	1	1	1	1	0	1	0	0	0
23	0	7	0	0	1	25	40	1	4	3	2	2	2	4	1	0	0	1	0	1	1	0	1	0	1	0	0	1	1	0	0	0	0	1	0	0	0	0	1	1	1	1	1	1	0	1	0	0	0
23	0	8	1	0	0	25	30	0	3	3	2	2	2	4	1	0	0	1	0	1	1	0	1	0	1	0	0	1	1	0	0	0	0	1	0	0	0	0	1	1	1	1	1	1	0	1	0	0	0
23	0	8	0	1	0	25	20	1	3	3	2	2	2	4	1	0	0	1	0	1	1	0	1	0	1	0	0	1	1	0	0	0	0	1	0	0	0	0	1	1	1	1	1	1	0	1	0	0	0
23	0	8	0	0	1	35	40	0	3	3	2	2	2	4	1	0	0	1	0	1	1	0	1	0	1	0	0	1	1	0	0	0	0	1	0	0	0	0	1	1	1	1	1	1	0	1	0	0	0
23	0	9	1	0	0	45	20	0	3	3	2	2	2	4	1	0	0	1	0	1	1	0	1	0	1	0	0	1	1	0	0	0	0	1	0	0	0	0	1	1	1	1	1	1	0	1	0	0	0
23	0	9	0	1	0	45	20	1	3	3	2	2	2	4	1	0	0	1	0	1	1	0	1	0	1	0	0	1	1	0	0	0	0	1	0	0	0	0	1	1	1	1	1	1	0	1	0	0	0
23	0	9	0	0	1	35	30	0	3	3	2	2	2	4	1	0	0	1	0	1	1	0	1	0	1	0	0	1	1	0	0	0	0	1	0	0	0	0	1	1	1	1	1	1	0	1	0	0	0
23	0	10	1	0	0	45	40	0	2	3	2	2	2	4	1	0	0	1	0	1	1	0	1	0	1	0	0	1	1	0	0	0	0	1	0	0	0	0	1	1	1	1	1	1	0	1	0	0	0
23	0	10	0	1	0	35	20	1	2	3	2	2	2	4	1	0	0	1	0	1	1	0	1	0	1	0	0	1	1	0	0	0	0	1	0	0	0	0	1	1	1	1	1	1	0	1	0	0	0
23	0	10	0	0	1	45	40	0	2	3	2	2	2	4	1	0	0	1	0	1	1	0	1	0	1	0	0	1	1	0	0	0	0	1	0	0	0	0	1	1	1	1	1	1	0	1	0	0	0
23	0	11	1	0	0	35	20	1	3	3	2	2	2	4	1	0	0	1	0	1	1	0	1	0	1	0	0	1	1	0	0	0	0	1	0	0	0	0	1	1	1	1	1	1	0	1	0	0	0
23	0	11	0	1	0	45	30	0	3	3	2	2	2	4	1	0	0	1	0	1	1	0	1	0	1	0	0	1	1	0	0	0	0	1	0	0	0	0	1	1	1	1	1	1	0	1	0	0	0
23	0	11	0	0	1	25	30	0	3	3	2	2	2	4	1	0	0	1	0	1	1	0	1	0	1	0	0	1	1	0	0	0	0	1	0	0	0	0	1	1	1	1	1	1	0	1	0	0	0
23	0	12	1	0	0	45	20	1	3	3	2	2	2	4	1	0	0	1	0	1	1	0	1	0	1	0	0	1	1	0	0	0	0	1	0	0	0	0	1	1	1	1	1	1	0	1	0	0	0
23	0	12	0	1	0	45	20	0	3	3	2	2	2	4	1	0	0	1	0	1	1	0	1	0	1	0	0	1	1	0	0	0	0	1	0	0	0	0	1	1	1	1	1	1	0	1	0	0	0
23	0	12	0	0	1	35	30	0	3	3	2	2	2	4	1	0	0	1	0	1	1	0	1	0	1	0	0	1	1	0	0	0	0	1	0	0	0	0	1	1	1	1	1	1	0	1	0	0	0
24	0	1	1	0	0	35	30	1	3	3	3	1	2	4	1	0	0	0	0	0	1	0	1	1	0	0	0	1	0	0	0	0	0	0	0	0	0	0	1	1	1	1	1	0	1	0	0	0	0
24	0	1	0	1	0	25	20	0	3	3	3	1	2	4	1	0	0	0	0	0	1	0	1	1	0	0	0	1	0	0	0	0	0	0	0	0	0	0	1	1	1	1	1	0	1	0	0	0	0
24	0	1	0	0	1	45	20	0	3	3	3	1	2	4	1	0	0	0	0	0	1	0	1	1	0	0	0	1	0	0	0	0	0	0	0	0	0	0	1	1	1	1	1	0	1	0	0	0	0
24	0	2	1	0	0	25	30	0	3	3	3	1	2	4	1	0	0	0	0	0	1	0	1	1	0	0	0	1	0	0	0	0	0	0	0	0	0	0	1	1	1	1	1	0	1	0	0	0	0
24	0	2	0	1	0	25	20	1	3	3	3	1	2	4	1	0	0	0	0	0	1	0	1	1	0	0	0	1	0	0	0	0	0	0	0	0	0	0	1	1	1	1	1	0	1	0	0	0	0
24	0	2	0	0	1	35	40	0	3	3	3	1	2	4	1	0	0	0	0	0	1	0	1	1	0	0	0	1	0	0	0	0	0	0	0	0	0	0	1	1	1	1	1	0	1	0	0	0	0
24	0	3	1	0	0	35	30	0	2	3	3	1	2	4	1	0	0	0	0	0	1	0	1	1	0	0	0	1	0	0	0	0	0	0	0	0	0	0	1	1	1	1	1	0	1	0	0	0	0
24	0	3	0	1	0	45	40	0	2	3	3	1	2	4	1	0	0	0	0	0	1	0	1	1	0	0	0	1	0	0	0	0	0	0	0	0	0	0	1	1	1	1	1	0	1	0	0	0	0
24	0	3	0	0	1	25	20	1	2	3	3	1	2	4	1	0	0	0	0	0	1	0	1	1	0	0	0	1	0	0	0	0	0	0	0	0	0	0	1	1	1	1	1	0	1	0	0	0	0
24	0	4	1	0	0	35	20	0	3	3	3	1	2	4	1	0	0	0	0	0	1	0	1	1	0	0	0	1	0	0	0	0	0	0	0	0	0	0	1	1	1	1	1	0	1	0	0	0	0
24	0	4	0	1	0	25	40	0	3	3	3	1	2	4	1	0	0	0	0	0	1	0	1	1	0	0	0	1	0	0	0	0	0	0	0	0	0	0	1	1	1	1	1	0	1	0	0	0	0
24	0	4	0	0	1	35	20	1	3	3	3	1	2	4	1	0	0	0	0	0	1	0	1	1	0	0	0	1	0	0	0	0	0	0	0	0	0	0	1	1	1	1	1	0	1	0	0	0	0
24	0	5	1	0	0	25	40	0	2	3	3	1	2	4	1	0	0	0	0	0	1	0	1	1	0	0	0	1	0	0	0	0	0	0	0	0	0	0	1	1	1	1	1	0	1	0	0	0	0
24	0	5	0	1	0	45	30	0	2	3	3	1	2	4	1	0	0	0	0	0	1	0	1	1	0	0	0	1	0	0	0	0	0	0	0	0	0	0	1	1	1	1	1	0	1	0	0	0	0
24	0	5	0	0	1	35	20	1	2	3	3	1	2	4	1	0	0	0	0	0	1	0	1	1	0	0	0	1	0	0	0	0	0	0	0	0	0	0	1	1	1	1	1	0	1	0	0	0	0
24	0	6	1	0	0	25	20	0	3	3	3	1	2	4	1	0	0	0	0	0	1	0	1	1	0	0	0	1	0	0	0	0	0	0	0	0	0	0	1	1	1	1	1	0	1	0	0	0	0
24	0	6	0	1	0	35	30	1	3	3	3	1	2	4	1	0	0	0	0	0	1	0	1	1	0	0	0	1	0	0	0	0	0	0	0	0	0	0	1	1	1	1	1	0	1	0	0	0	0
24	0	6	0	0	1	45	30	0	3	3	3	1	2	4	1	0	0	0	0	0	1	0	1	1	0	0	0	1	0	0	0	0	0	0	0	0	0	0	1	1	1	1	1	0	1	0	0	0	0
24	0	7	1	0	0	45	40	1	3	3	3	1	2	4	1	0	0	0	0	0	1	0	1	1	0	0	0	1	0	0	0	0	0	0	0	0	0	0	1	1	1	1	1	0	1	0	0	0	0
24	0	7	0	1	0	35	40	0	3	3	3	1	2	4	1	0	0	0	0	0	1	0	1	1	0	0	0	1	0	0	0	0	0	0	0	0	0	0	1	1	1	1	1	0	1	0	0	0	0
24	0	7	0	0	1	25	40	0	3	3	3	1	2	4	1	0	0	0	0	0	1	0	1	1	0	0	0	1	0	0	0	0	0	0	0	0	0	0	1	1	1	1	1	0	1	0	0	0	0
24	0	8	1	0	0	25	30	0	2	3	3	1	2	4	1	0	0	0	0	0	1	0	1	1	0	0	0	1	0	0	0	0	0	0	0	0	0	0	1	1	1	1	1	0	1	0	0	0	0
24	0	8	0	1	0	25	20	1	2	3	3	1	2	4	1	0	0	0	0	0	1	0	1	1	0	0	0	1	0	0	0	0	0	0	0	0	0	0	1	1	1	1	1	0	1	0	0	0	0
24	0	8	0	0	1	35	40	0	2	3	3	1	2	4	1	0	0	0	0	0	1	0	1	1	0	0	0	1	0	0	0	0	0	0	0	0	0	0	1	1	1	1	1	0	1	0	0	0	0
24	0	9	1	0	0	45	20	0	3	3	3	1	2	4	1	0	0	0	0	0	1	0	1	1	0	0	0	1	0	0	0	0	0	0	0	0	0	0	1	1	1	1	1	0	1	0	0	0	0
24	0	9	0	1	0	45	20	1	3	3	3	1	2	4	1	0	0	0	0	0	1	0	1	1	0	0	0	1	0	0	0	0	0	0	0	0	0	0	1	1	1	1	1	0	1	0	0	0	0
24	0	9	0	0	1	35	30	0	3	3	3	1	2	4	1	0	0	0	0	0	1	0	1	1	0	0	0	1	0	0	0	0	0	0	0	0	0	0	1	1	1	1	1	0	1	0	0	0	0
24	0	10	1	0	0	45	40	1	3	3	3	1	2	4	1	0	0	0	0	0	1	0	1	1	0	0	0	1	0	0	0	0	0	0	0	0	0	0	1	1	1	1	1	0	1	0	0	0	0
24	0	10	0	1	0	35	20	0	3	3	3	1	2	4	1	0	0	0	0	0	1	0	1	1	0	0	0	1	0	0	0	0	0	0	0	0	0	0	1	1	1	1	1	0	1	0	0	0	0
24	0	10	0	0	1	45	40	0	3	3	3	1	2	4	1	0	0	0	0	0	1	0	1	1	0	0	0	1	0	0	0	0	0	0	0	0	0	0	1	1	1	1	1	0	1	0	0	0	0
24	0	11	1	0	0	35	20	1	2	3	3	1	2	4	1	0	0	0	0	0	1	0	1	1	0	0	0	1	0	0	0	0	0	0	0	0	0	0	1	1	1	1	1	0	1	0	0	0	0
24	0	11	0	1	0	45	30	0	2	3	3	1	2	4	1	0	0	0	0	0	1	0	1	1	0	0	0	1	0	0	0	0	0	0	0	0	0	0	1	1	1	1	1	0	1	0	0	0	0
24	0	11	0	0	1	25	30	0	2	3	3	1	2	4	1	0	0	0	0	0	1	0	1	1	0	0	0	1	0	0	0	0	0	0	0	0	0	0	1	1	1	1	1	0	1	0	0	0	0
24	0	12	1	0	0	45	20	0	3	3	3	1	2	4	1	0	0	0	0	0	1	0	1	1	0	0	0	1	0	0	0	0	0	0	0	0	0	0	1	1	1	1	1	0	1	0	0	0	0
24	0	12	0	1	0	45	20	1	3	3	3	1	2	4	1	0	0	0	0	0	1	0	1	1	0	0	0	1	0	0	0	0	0	0	0	0	0	0	1	1	1	1	1	0	1	0	0	0	0
24	0	12	0	0	1	35	30	0	3	3	3	1	2	4	1	0	0	0	0	0	1	0	1	1	0	0	0	1	0	0	0	0	0	0	0	0	0	0	1	1	1	1	1	0	1	0	0	0	0
25	0	1	1	0	0	35	30	0	4	3	3	2	2	5	1	0	0	0	0	1	0	0	1	1	0	1	0	1	1	0	0	0	0	0	0	0	0	0	1	1	1	1	1	1	1	1	0	0	1
25	0	1	0	1	0	25	20	1	4	3	3	2	2	5	1	0	0	0	0	1	0	0	1	1	0	1	0	1	1	0	0	0	0	0	0	0	0	0	1	1	1	1	1	1	1	1	0	0	1
25	0	1	0	0	1	45	20	0	4	3	3	2	2	5	1	0	0	0	0	1	0	0	1	1	0	1	0	1	1	0	0	0	0	0	0	0	0	0	1	1	1	1	1	1	1	1	0	0	1
25	0	2	1	0	0	25	30	1	3	3	3	2	2	5	1	0	0	0	0	1	0	0	1	1	0	1	0	1	1	0	0	0	0	0	0	0	0	0	1	1	1	1	1	1	1	1	0	0	1
25	0	2	0	1	0	25	20	0	3	3	3	2	2	5	1	0	0	0	0	1	0	0	1	1	0	1	0	1	1	0	0	0	0	0	0	0	0	0	1	1	1	1	1	1	1	1	0	0	1
25	0	2	0	0	1	35	40	0	3	3	3	2	2	5	1	0	0	0	0	1	0	0	1	1	0	1	0	1	1	0	0	0	0	0	0	0	0	0	1	1	1	1	1	1	1	1	0	0	1
25	0	3	1	0	0	35	30	0	3	3	3	2	2	5	1	0	0	0	0	1	0	0	1	1	0	1	0	1	1	0	0	0	0	0	0	0	0	0	1	1	1	1	1	1	1	1	0	0	1
25	0	3	0	1	0	45	40	1	3	3	3	2	2	5	1	0	0	0	0	1	0	0	1	1	0	1	0	1	1	0	0	0	0	0	0	0	0	0	1	1	1	1	1	1	1	1	0	0	1
25	0	3	0	0	1	25	20	0	3	3	3	2	2	5	1	0	0	0	0	1	0	0	1	1	0	1	0	1	1	0	0	0	0	0	0	0	0	0	1	1	1	1	1	1	1	1	0	0	1
25	0	4	1	0	0	35	20	0	3	3	3	2	2	5	1	0	0	0	0	1	0	0	1	1	0	1	0	1	1	0	0	0	0	0	0	0	0	0	1	1	1	1	1	1	1	1	0	0	1
25	0	4	0	1	0	25	40	1	3	3	3	2	2	5	1	0	0	0	0	1	0	0	1	1	0	1	0	1	1	0	0	0	0	0	0	0	0	0	1	1	1	1	1	1	1	1	0	0	1
25	0	4	0	0	1	35	20	0	3	3	3	2	2	5	1	0	0	0	0	1	0	0	1	1	0	1	0	1	1	0	0	0	0	0	0	0	0	0	1	1	1	1	1	1	1	1	0	0	1
25	0	5	1	0	0	25	40	1	1	3	3	2	2	5	1	0	0	0	0	1	0	0	1	1	0	1	0	1	1	0	0	0	0	0	0	0	0	0	1	1	1	1	1	1	1	1	0	0	1
25	0	5	0	1	0	45	30	0	1	3	3	2	2	5	1	0	0	0	0	1	0	0	1	1	0	1	0	1	1	0	0	0	0	0	0	0	0	0	1	1	1	1	1	1	1	1	0	0	1
25	0	5	0	0	1	35	20	0	1	3	3	2	2	5	1	0	0	0	0	1	0	0	1	1	0	1	0	1	1	0	0	0	0	0	0	0	0	0	1	1	1	1	1	1	1	1	0	0	1
25	0	6	1	0	0	25	20	1	3	3	3	2	2	5	1	0	0	0	0	1	0	0	1	1	0	1	0	1	1	0	0	0	0	0	0	0	0	0	1	1	1	1	1	1	1	1	0	0	1
25	0	6	0	1	0	35	30	0	3	3	3	2	2	5	1	0	0	0	0	1	0	0	1	1	0	1	0	1	1	0	0	0	0	0	0	0	0	0	1	1	1	1	1	1	1	1	0	0	1
25	0	6	0	0	1	45	30	0	3	3	3	2	2	5	1	0	0	0	0	1	0	0	1	1	0	1	0	1	1	0	0	0	0	0	0	0	0	0	1	1	1	1	1	1	1	1	0	0	1
25	0	7	1	0	0	45	40	1	3	3	3	2	2	5	1	0	0	0	0	1	0	0	1	1	0	1	0	1	1	0	0	0	0	0	0	0	0	0	1	1	1	1	1	1	1	1	0	0	1
25	0	7	0	1	0	35	40	0	3	3	3	2	2	5	1	0	0	0	0	1	0	0	1	1	0	1	0	1	1	0	0	0	0	0	0	0	0	0	1	1	1	1	1	1	1	1	0	0	1
25	0	7	0	0	1	25	40	0	3	3	3	2	2	5	1	0	0	0	0	1	0	0	1	1	0	1	0	1	1	0	0	0	0	0	0	0	0	0	1	1	1	1	1	1	1	1	0	0	1
25	0	8	1	0	0	25	30	0	2	3	3	2	2	5	1	0	0	0	0	1	0	0	1	1	0	1	0	1	1	0	0	0	0	0	0	0	0	0	1	1	1	1	1	1	1	1	0	0	1
25	0	8	0	1	0	25	20	1	2	3	3	2	2	5	1	0	0	0	0	1	0	0	1	1	0	1	0	1	1	0	0	0	0	0	0	0	0	0	1	1	1	1	1	1	1	1	0	0	1
25	0	8	0	0	1	35	40	0	2	3	3	2	2	5	1	0	0	0	0	1	0	0	1	1	0	1	0	1	1	0	0	0	0	0	0	0	0	0	1	1	1	1	1	1	1	1	0	0	1
25	0	9	1	0	0	45	20	0	3	3	3	2	2	5	1	0	0	0	0	1	0	0	1	1	0	1	0	1	1	0	0	0	0	0	0	0	0	0	1	1	1	1	1	1	1	1	0	0	1
25	0	9	0	1	0	45	20	0	3	3	3	2	2	5	1	0	0	0	0	1	0	0	1	1	0	1	0	1	1	0	0	0	0	0	0	0	0	0	1	1	1	1	1	1	1	1	0	0	1
25	0	9	0	0	1	35	30	1	3	3	3	2	2	5	1	0	0	0	0	1	0	0	1	1	0	1	0	1	1	0	0	0	0	0	0	0	0	0	1	1	1	1	1	1	1	1	0	0	1
25	0	10	1	0	0	45	40	0	3	3	3	2	2	5	1	0	0	0	0	1	0	0	1	1	0	1	0	1	1	0	0	0	0	0	0	0	0	0	1	1	1	1	1	1	1	1	0	0	1
25	0	10	0	1	0	35	20	0	3	3	3	2	2	5	1	0	0	0	0	1	0	0	1	1	0	1	0	1	1	0	0	0	0	0	0	0	0	0	1	1	1	1	1	1	1	1	0	0	1
25	0	10	0	0	1	45	40	1	3	3	3	2	2	5	1	0	0	0	0	1	0	0	1	1	0	1	0	1	1	0	0	0	0	0	0	0	0	0	1	1	1	1	1	1	1	1	0	0	1
25	0	11	1	0	0	35	20	1	2	3	3	2	2	5	1	0	0	0	0	1	0	0	1	1	0	1	0	1	1	0	0	0	0	0	0	0	0	0	1	1	1	1	1	1	1	1	0	0	1
25	0	11	0	1	0	45	30	0	2	3	3	2	2	5	1	0	0	0	0	1	0	0	1	1	0	1	0	1	1	0	0	0	0	0	0	0	0	0	1	1	1	1	1	1	1	1	0	0	1
25	0	11	0	0	1	25	30	0	2	3	3	2	2	5	1	0	0	0	0	1	0	0	1	1	0	1	0	1	1	0	0	0	0	0	0	0	0	0	1	1	1	1	1	1	1	1	0	0	1
25	0	12	1	0	0	45	20	1	3	3	3	2	2	5	1	0	0	0	0	1	0	0	1	1	0	1	0	1	1	0	0	0	0	0	0	0	0	0	1	1	1	1	1	1	1	1	0	0	1
25	0	12	0	1	0	45	20	0	3	3	3	2	2	5	1	0	0	0	0	1	0	0	1	1	0	1	0	1	1	0	0	0	0	0	0	0	0	0	1	1	1	1	1	1	1	1	0	0	1
25	0	12	0	0	1	35	30	0	3	3	3	2	2	5	1	0	0	0	0	1	0	0	1	1	0	1	0	1	1	0	0	0	0	0	0	0	0	0	1	1	1	1	1	1	1	1	0	0	1
26	0	1	1	0	0	35	30	0	1	4	1	3	4	1	1	0	0	0	0	0	0	0	1	0	0	0	0	0	0	1	0	0	0	0	0	0	0	0	1	1	1	1	1	1	1	0	0	1	0
26	0	1	0	1	0	25	20	1	1	4	1	3	4	1	1	0	0	0	0	0	0	0	1	0	0	0	0	0	0	1	0	0	0	0	0	0	0	0	1	1	1	1	1	1	1	0	0	1	0
26	0	1	0	0	1	45	20	0	1	4	1	3	4	1	1	0	0	0	0	0	0	0	1	0	0	0	0	0	0	1	0	0	0	0	0	0	0	0	1	1	1	1	1	1	1	0	0	1	0
26	0	2	1	0	0	25	30	0	1	4	1	3	4	1	1	0	0	0	0	0	0	0	1	0	0	0	0	0	0	1	0	0	0	0	0	0	0	0	1	1	1	1	1	1	1	0	0	1	0
26	0	2	0	1	0	25	20	1	1	4	1	3	4	1	1	0	0	0	0	0	0	0	1	0	0	0	0	0	0	1	0	0	0	0	0	0	0	0	1	1	1	1	1	1	1	0	0	1	0
26	0	2	0	0	1	35	40	0	1	4	1	3	4	1	1	0	0	0	0	0	0	0	1	0	0	0	0	0	0	1	0	0	0	0	0	0	0	0	1	1	1	1	1	1	1	0	0	1	0
26	0	3	1	0	0	35	30	0	1	4	1	3	4	1	1	0	0	0	0	0	0	0	1	0	0	0	0	0	0	1	0	0	0	0	0	0	0	0	1	1	1	1	1	1	1	0	0	1	0
26	0	3	0	1	0	45	40	0	1	4	1	3	4	1	1	0	0	0	0	0	0	0	1	0	0	0	0	0	0	1	0	0	0	0	0	0	0	0	1	1	1	1	1	1	1	0	0	1	0
26	0	3	0	0	1	25	20	1	1	4	1	3	4	1	1	0	0	0	0	0	0	0	1	0	0	0	0	0	0	1	0	0	0	0	0	0	0	0	1	1	1	1	1	1	1	0	0	1	0
26	0	4	1	0	0	35	20	0	1	4	1	3	4	1	1	0	0	0	0	0	0	0	1	0	0	0	0	0	0	1	0	0	0	0	0	0	0	0	1	1	1	1	1	1	1	0	0	1	0
26	0	4	0	1	0	25	40	1	1	4	1	3	4	1	1	0	0	0	0	0	0	0	1	0	0	0	0	0	0	1	0	0	0	0	0	0	0	0	1	1	1	1	1	1	1	0	0	1	0
26	0	4	0	0	1	35	20	0	1	4	1	3	4	1	1	0	0	0	0	0	0	0	1	0	0	0	0	0	0	1	0	0	0	0	0	0	0	0	1	1	1	1	1	1	1	0	0	1	0
26	0	5	1	0	0	25	40	1	1	4	1	3	4	1	1	0	0	0	0	0	0	0	1	0	0	0	0	0	0	1	0	0	0	0	0	0	0	0	1	1	1	1	1	1	1	0	0	1	0
26	0	5	0	1	0	45	30	0	1	4	1	3	4	1	1	0	0	0	0	0	0	0	1	0	0	0	0	0	0	1	0	0	0	0	0	0	0	0	1	1	1	1	1	1	1	0	0	1	0
26	0	5	0	0	1	35	20	0	1	4	1	3	4	1	1	0	0	0	0	0	0	0	1	0	0	0	0	0	0	1	0	0	0	0	0	0	0	0	1	1	1	1	1	1	1	0	0	1	0
26	0	6	1	0	0	25	20	1	1	4	1	3	4	1	1	0	0	0	0	0	0	0	1	0	0	0	0	0	0	1	0	0	0	0	0	0	0	0	1	1	1	1	1	1	1	0	0	1	0
26	0	6	0	1	0	35	30	0	1	4	1	3	4	1	1	0	0	0	0	0	0	0	1	0	0	0	0	0	0	1	0	0	0	0	0	0	0	0	1	1	1	1	1	1	1	0	0	1	0
26	0	6	0	0	1	45	30	0	1	4	1	3	4	1	1	0	0	0	0	0	0	0	1	0	0	0	0	0	0	1	0	0	0	0	0	0	0	0	1	1	1	1	1	1	1	0	0	1	0
26	0	7	1	0	0	45	40	0	1	4	1	3	4	1	1	0	0	0	0	0	0	0	1	0	0	0	0	0	0	1	0	0	0	0	0	0	0	0	1	1	1	1	1	1	1	0	0	1	0
26	0	7	0	1	0	35	40	0	1	4	1	3	4	1	1	0	0	0	0	0	0	0	1	0	0	0	0	0	0	1	0	0	0	0	0	0	0	0	1	1	1	1	1	1	1	0	0	1	0
26	0	7	0	0	1	25	40	1	1	4	1	3	4	1	1	0	0	0	0	0	0	0	1	0	0	0	0	0	0	1	0	0	0	0	0	0	0	0	1	1	1	1	1	1	1	0	0	1	0
26	0	8	1	0	0	25	30	1	3	4	1	3	4	1	1	0	0	0	0	0	0	0	1	0	0	0	0	0	0	1	0	0	0	0	0	0	0	0	1	1	1	1	1	1	1	0	0	1	0
26	0	8	0	1	0	25	20	0	3	4	1	3	4	1	1	0	0	0	0	0	0	0	1	0	0	0	0	0	0	1	0	0	0	0	0	0	0	0	1	1	1	1	1	1	1	0	0	1	0
26	0	8	0	0	1	35	40	0	3	4	1	3	4	1	1	0	0	0	0	0	0	0	1	0	0	0	0	0	0	1	0	0	0	0	0	0	0	0	1	1	1	1	1	1	1	0	0	1	0
26	0	9	1	0	0	45	20	0	1	4	1	3	4	1	1	0	0	0	0	0	0	0	1	0	0	0	0	0	0	1	0	0	0	0	0	0	0	0	1	1	1	1	1	1	1	0	0	1	0
26	0	9	0	1	0	45	20	0	1	4	1	3	4	1	1	0	0	0	0	0	0	0	1	0	0	0	0	0	0	1	0	0	0	0	0	0	0	0	1	1	1	1	1	1	1	0	0	1	0
26	0	9	0	0	1	35	30	1	1	4	1	3	4	1	1	0	0	0	0	0	0	0	1	0	0	0	0	0	0	1	0	0	0	0	0	0	0	0	1	1	1	1	1	1	1	0	0	1	0
26	0	10	1	0	0	45	40	0	1	4	1	3	4	1	1	0	0	0	0	0	0	0	1	0	0	0	0	0	0	1	0	0	0	0	0	0	0	0	1	1	1	1	1	1	1	0	0	1	0
26	0	10	0	1	0	35	20	1	1	4	1	3	4	1	1	0	0	0	0	0	0	0	1	0	0	0	0	0	0	1	0	0	0	0	0	0	0	0	1	1	1	1	1	1	1	0	0	1	0
26	0	10	0	0	1	45	40	0	1	4	1	3	4	1	1	0	0	0	0	0	0	0	1	0	0	0	0	0	0	1	0	0	0	0	0	0	0	0	1	1	1	1	1	1	1	0	0	1	0
26	0	11	1	0	0	35	20	0	1	4	1	3	4	1	1	0	0	0	0	0	0	0	1	0	0	0	0	0	0	1	0	0	0	0	0	0	0	0	1	1	1	1	1	1	1	0	0	1	0
26	0	11	0	1	0	45	30	0	1	4	1	3	4	1	1	0	0	0	0	0	0	0	1	0	0	0	0	0	0	1	0	0	0	0	0	0	0	0	1	1	1	1	1	1	1	0	0	1	0
26	0	11	0	0	1	25	30	1	1	4	1	3	4	1	1	0	0	0	0	0	0	0	1	0	0	0	0	0	0	1	0	0	0	0	0	0	0	0	1	1	1	1	1	1	1	0	0	1	0
26	0	12	1	0	0	45	20	0	1	4	1	3	4	1	1	0	0	0	0	0	0	0	1	0	0	0	0	0	0	1	0	0	0	0	0	0	0	0	1	1	1	1	1	1	1	0	0	1	0
26	0	12	0	1	0	45	20	0	1	4	1	3	4	1	1	0	0	0	0	0	0	0	1	0	0	0	0	0	0	1	0	0	0	0	0	0	0	0	1	1	1	1	1	1	1	0	0	1	0
26	0	12	0	0	1	35	30	1	1	4	1	3	4	1	1	0	0	0	0	0	0	0	1	0	0	0	0	0	0	1	0	0	0	0	0	0	0	0	1	1	1	1	1	1	1	0	0	1	0
27	0	1	1	0	0	35	30	1	3	2	3	1	2	4	1	0	0	0	0	0	0	0	1	1	1	0	1	1	0	0	0	0	1	0	0	0	0	0	1	1	1	1	1	1	1	1	0	0	1
27	0	1	0	1	0	25	20	0	3	2	3	1	2	4	1	0	0	0	0	0	0	0	1	1	1	0	1	1	0	0	0	0	1	0	0	0	0	0	1	1	1	1	1	1	1	1	0	0	1
27	0	1	0	0	1	45	20	0	3	2	3	1	2	4	1	0	0	0	0	0	0	0	1	1	1	0	1	1	0	0	0	0	1	0	0	0	0	0	1	1	1	1	1	1	1	1	0	0	1
27	0	2	1	0	0	25	30	0	2	2	3	1	2	4	1	0	0	0	0	0	0	0	1	1	1	0	1	1	0	0	0	0	1	0	0	0	0	0	1	1	1	1	1	1	1	1	0	0	1
27	0	2	0	1	0	25	20	1	2	2	3	1	2	4	1	0	0	0	0	0	0	0	1	1	1	0	1	1	0	0	0	0	1	0	0	0	0	0	1	1	1	1	1	1	1	1	0	0	1
27	0	2	0	0	1	35	40	0	2	2	3	1	2	4	1	0	0	0	0	0	0	0	1	1	1	0	1	1	0	0	0	0	1	0	0	0	0	0	1	1	1	1	1	1	1	1	0	0	1
27	0	3	1	0	0	35	30	0	2	2	3	1	2	4	1	0	0	0	0	0	0	0	1	1	1	0	1	1	0	0	0	0	1	0	0	0	0	0	1	1	1	1	1	1	1	1	0	0	1
27	0	3	0	1	0	45	40	0	2	2	3	1	2	4	1	0	0	0	0	0	0	0	1	1	1	0	1	1	0	0	0	0	1	0	0	0	0	0	1	1	1	1	1	1	1	1	0	0	1
27	0	3	0	0	1	25	20	1	2	2	3	1	2	4	1	0	0	0	0	0	0	0	1	1	1	0	1	1	0	0	0	0	1	0	0	0	0	0	1	1	1	1	1	1	1	1	0	0	1
27	0	4	1	0	0	35	20	0	3	2	3	1	2	4	1	0	0	0	0	0	0	0	1	1	1	0	1	1	0	0	0	0	1	0	0	0	0	0	1	1	1	1	1	1	1	1	0	0	1
27	0	4	0	1	0	25	40	1	3	2	3	1	2	4	1	0	0	0	0	0	0	0	1	1	1	0	1	1	0	0	0	0	1	0	0	0	0	0	1	1	1	1	1	1	1	1	0	0	1
27	0	4	0	0	1	35	20	0	3	2	3	1	2	4	1	0	0	0	0	0	0	0	1	1	1	0	1	1	0	0	0	0	1	0	0	0	0	0	1	1	1	1	1	1	1	1	0	0	1
27	0	5	1	0	0	25	40	0	2	2	3	1	2	4	1	0	0	0	0	0	0	0	1	1	1	0	1	1	0	0	0	0	1	0	0	0	0	0	1	1	1	1	1	1	1	1	0	0	1
27	0	5	0	1	0	45	30	0	2	2	3	1	2	4	1	0	0	0	0	0	0	0	1	1	1	0	1	1	0	0	0	0	1	0	0	0	0	0	1	1	1	1	1	1	1	1	0	0	1
27	0	5	0	0	1	35	20	1	2	2	3	1	2	4	1	0	0	0	0	0	0	0	1	1	1	0	1	1	0	0	0	0	1	0	0	0	0	0	1	1	1	1	1	1	1	1	0	0	1
27	0	6	1	0	0	25	20	1	2	2	3	1	2	4	1	0	0	0	0	0	0	0	1	1	1	0	1	1	0	0	0	0	1	0	0	0	0	0	1	1	1	1	1	1	1	1	0	0	1
27	0	6	0	1	0	35	30	0	2	2	3	1	2	4	1	0	0	0	0	0	0	0	1	1	1	0	1	1	0	0	0	0	1	0	0	0	0	0	1	1	1	1	1	1	1	1	0	0	1
27	0	6	0	0	1	45	30	0	2	2	3	1	2	4	1	0	0	0	0	0	0	0	1	1	1	0	1	1	0	0	0	0	1	0	0	0	0	0	1	1	1	1	1	1	1	1	0	0	1
27	0	7	1	0	0	45	40	0	1	2	3	1	2	4	1	0	0	0	0	0	0	0	1	1	1	0	1	1	0	0	0	0	1	0	0	0	0	0	1	1	1	1	1	1	1	1	0	0	1
27	0	7	0	1	0	35	40	0	1	2	3	1	2	4	1	0	0	0	0	0	0	0	1	1	1	0	1	1	0	0	0	0	1	0	0	0	0	0	1	1	1	1	1	1	1	1	0	0	1
27	0	7	0	0	1	25	40	1	1	2	3	1	2	4	1	0	0	0	0	0	0	0	1	1	1	0	1	1	0	0	0	0	1	0	0	0	0	0	1	1	1	1	1	1	1	1	0	0	1
27	0	8	1	0	0	25	30	1	3	2	3	1	2	4	1	0	0	0	0	0	0	0	1	1	1	0	1	1	0	0	0	0	1	0	0	0	0	0	1	1	1	1	1	1	1	1	0	0	1
27	0	8	0	1	0	25	20	0	3	2	3	1	2	4	1	0	0	0	0	0	0	0	1	1	1	0	1	1	0	0	0	0	1	0	0	0	0	0	1	1	1	1	1	1	1	1	0	0	1
27	0	8	0	0	1	35	40	0	3	2	3	1	2	4	1	0	0	0	0	0	0	0	1	1	1	0	1	1	0	0	0	0	1	0	0	0	0	0	1	1	1	1	1	1	1	1	0	0	1
27	0	9	1	0	0	45	20	0	1	2	3	1	2	4	1	0	0	0	0	0	0	0	1	1	1	0	1	1	0	0	0	0	1	0	0	0	0	0	1	1	1	1	1	1	1	1	0	0	1
27	0	9	0	1	0	45	20	0	1	2	3	1	2	4	1	0	0	0	0	0	0	0	1	1	1	0	1	1	0	0	0	0	1	0	0	0	0	0	1	1	1	1	1	1	1	1	0	0	1
27	0	9	0	0	1	35	30	1	1	2	3	1	2	4	1	0	0	0	0	0	0	0	1	1	1	0	1	1	0	0	0	0	1	0	0	0	0	0	1	1	1	1	1	1	1	1	0	0	1
27	0	10	1	0	0	45	40	0	3	2	3	1	2	4	1	0	0	0	0	0	0	0	1	1	1	0	1	1	0	0	0	0	1	0	0	0	0	0	1	1	1	1	1	1	1	1	0	0	1
27	0	10	0	1	0	35	20	0	3	2	3	1	2	4	1	0	0	0	0	0	0	0	1	1	1	0	1	1	0	0	0	0	1	0	0	0	0	0	1	1	1	1	1	1	1	1	0	0	1
27	0	10	0	0	1	45	40	1	3	2	3	1	2	4	1	0	0	0	0	0	0	0	1	1	1	0	1	1	0	0	0	0	1	0	0	0	0	0	1	1	1	1	1	1	1	1	0	0	1
27	0	11	1	0	0	35	20	0	3	2	3	1	2	4	1	0	0	0	0	0	0	0	1	1	1	0	1	1	0	0	0	0	1	0	0	0	0	0	1	1	1	1	1	1	1	1	0	0	1
27	0	11	0	1	0	45	30	1	3	2	3	1	2	4	1	0	0	0	0	0	0	0	1	1	1	0	1	1	0	0	0	0	1	0	0	0	0	0	1	1	1	1	1	1	1	1	0	0	1
27	0	11	0	0	1	25	30	0	3	2	3	1	2	4	1	0	0	0	0	0	0	0	1	1	1	0	1	1	0	0	0	0	1	0	0	0	0	0	1	1	1	1	1	1	1	1	0	0	1
27	0	12	1	0	0	45	20	0	3	2	3	1	2	4	1	0	0	0	0	0	0	0	1	1	1	0	1	1	0	0	0	0	1	0	0	0	0	0	1	1	1	1	1	1	1	1	0	0	1
27	0	12	0	1	0	45	20	1	3	2	3	1	2	4	1	0	0	0	0	0	0	0	1	1	1	0	1	1	0	0	0	0	1	0	0	0	0	0	1	1	1	1	1	1	1	1	0	0	1
27	0	12	0	0	1	35	30	0	3	2	3	1	2	4	1	0	0	0	0	0	0	0	1	1	1	0	1	1	0	0	0	0	1	0	0	0	0	0	1	1	1	1	1	1	1	1	0	0	1
28	0	1	1	0	0	35	30	0	3	3	3	2	2	3	1	0	0	0	1	1	0	0	1	1	0	0	0	0	0	0	0	0	0	0	0	0	0	0	1	1	1	0	1	0	0	0	0	0	0
28	0	1	0	1	0	25	20	1	3	3	3	2	2	3	1	0	0	0	1	1	0	0	1	1	0	0	0	0	0	0	0	0	0	0	0	0	0	0	1	1	1	0	1	0	0	0	0	0	0
28	0	1	0	0	1	45	20	0	3	3	3	2	2	3	1	0	0	0	1	1	0	0	1	1	0	0	0	0	0	0	0	0	0	0	0	0	0	0	1	1	1	0	1	0	0	0	0	0	0
28	0	2	1	0	0	25	30	0	3	3	3	2	2	3	1	0	0	0	1	1	0	0	1	1	0	0	0	0	0	0	0	0	0	0	0	0	0	0	1	1	1	0	1	0	0	0	0	0	0
28	0	2	0	1	0	25	20	0	3	3	3	2	2	3	1	0	0	0	1	1	0	0	1	1	0	0	0	0	0	0	0	0	0	0	0	0	0	0	1	1	1	0	1	0	0	0	0	0	0
28	0	2	0	0	1	35	40	1	3	3	3	2	2	3	1	0	0	0	1	1	0	0	1	1	0	0	0	0	0	0	0	0	0	0	0	0	0	0	1	1	1	0	1	0	0	0	0	0	0
28	0	3	1	0	0	35	30	0	1	3	3	2	2	3	1	0	0	0	1	1	0	0	1	1	0	0	0	0	0	0	0	0	0	0	0	0	0	0	1	1	1	0	1	0	0	0	0	0	0
28	0	3	0	1	0	45	40	0	1	3	3	2	2	3	1	0	0	0	1	1	0	0	1	1	0	0	0	0	0	0	0	0	0	0	0	0	0	0	1	1	1	0	1	0	0	0	0	0	0
28	0	3	0	0	1	25	20	1	1	3	3	2	2	3	1	0	0	0	1	1	0	0	1	1	0	0	0	0	0	0	0	0	0	0	0	0	0	0	1	1	1	0	1	0	0	0	0	0	0
28	0	4	1	0	0	35	20	1	3	3	3	2	2	3	1	0	0	0	1	1	0	0	1	1	0	0	0	0	0	0	0	0	0	0	0	0	0	0	1	1	1	0	1	0	0	0	0	0	0
28	0	4	0	1	0	25	40	0	3	3	3	2	2	3	1	0	0	0	1	1	0	0	1	1	0	0	0	0	0	0	0	0	0	0	0	0	0	0	1	1	1	0	1	0	0	0	0	0	0
28	0	4	0	0	1	35	20	0	3	3	3	2	2	3	1	0	0	0	1	1	0	0	1	1	0	0	0	0	0	0	0	0	0	0	0	0	0	0	1	1	1	0	1	0	0	0	0	0	0
28	0	5	1	0	0	25	40	0	3	3	3	2	2	3	1	0	0	0	1	1	0	0	1	1	0	0	0	0	0	0	0	0	0	0	0	0	0	0	1	1	1	0	1	0	0	0	0	0	0
28	0	5	0	1	0	45	30	0	3	3	3	2	2	3	1	0	0	0	1	1	0	0	1	1	0	0	0	0	0	0	0	0	0	0	0	0	0	0	1	1	1	0	1	0	0	0	0	0	0
28	0	5	0	0	1	35	20	1	3	3	3	2	2	3	1	0	0	0	1	1	0	0	1	1	0	0	0	0	0	0	0	0	0	0	0	0	0	0	1	1	1	0	1	0	0	0	0	0	0
28	0	6	1	0	0	25	20	1	1	3	3	2	2	3	1	0	0	0	1	1	0	0	1	1	0	0	0	0	0	0	0	0	0	0	0	0	0	0	1	1	1	0	1	0	0	0	0	0	0
28	0	6	0	1	0	35	30	0	1	3	3	2	2	3	1	0	0	0	1	1	0	0	1	1	0	0	0	0	0	0	0	0	0	0	0	0	0	0	1	1	1	0	1	0	0	0	0	0	0
28	0	6	0	0	1	45	30	0	1	3	3	2	2	3	1	0	0	0	1	1	0	0	1	1	0	0	0	0	0	0	0	0	0	0	0	0	0	0	1	1	1	0	1	0	0	0	0	0	0
28	0	7	1	0	0	45	40	0	3	3	3	2	2	3	1	0	0	0	1	1	0	0	1	1	0	0	0	0	0	0	0	0	0	0	0	0	0	0	1	1	1	0	1	0	0	0	0	0	0
28	0	7	0	1	0	35	40	0	3	3	3	2	2	3	1	0	0	0	1	1	0	0	1	1	0	0	0	0	0	0	0	0	0	0	0	0	0	0	1	1	1	0	1	0	0	0	0	0	0
28	0	7	0	0	1	25	40	1	3	3	3	2	2	3	1	0	0	0	1	1	0	0	1	1	0	0	0	0	0	0	0	0	0	0	0	0	0	0	1	1	1	0	1	0	0	0	0	0	0
28	0	8	1	0	0	25	30	0	2	3	3	2	2	3	1	0	0	0	1	1	0	0	1	1	0	0	0	0	0	0	0	0	0	0	0	0	0	0	1	1	1	0	1	0	0	0	0	0	0
28	0	8	0	1	0	25	20	1	2	3	3	2	2	3	1	0	0	0	1	1	0	0	1	1	0	0	0	0	0	0	0	0	0	0	0	0	0	0	1	1	1	0	1	0	0	0	0	0	0
28	0	8	0	0	1	35	40	0	2	3	3	2	2	3	1	0	0	0	1	1	0	0	1	1	0	0	0	0	0	0	0	0	0	0	0	0	0	0	1	1	1	0	1	0	0	0	0	0	0
28	0	9	1	0	0	45	20	0	3	3	3	2	2	3	1	0	0	0	1	1	0	0	1	1	0	0	0	0	0	0	0	0	0	0	0	0	0	0	1	1	1	0	1	0	0	0	0	0	0
28	0	9	0	1	0	45	20	1	3	3	3	2	2	3	1	0	0	0	1	1	0	0	1	1	0	0	0	0	0	0	0	0	0	0	0	0	0	0	1	1	1	0	1	0	0	0	0	0	0
28	0	9	0	0	1	35	30	0	3	3	3	2	2	3	1	0	0	0	1	1	0	0	1	1	0	0	0	0	0	0	0	0	0	0	0	0	0	0	1	1	1	0	1	0	0	0	0	0	0
28	0	10	1	0	0	45	40	0	2	3	3	2	2	3	1	0	0	0	1	1	0	0	1	1	0	0	0	0	0	0	0	0	0	0	0	0	0	0	1	1	1	0	1	0	0	0	0	0	0
28	0	10	0	1	0	35	20	1	2	3	3	2	2	3	1	0	0	0	1	1	0	0	1	1	0	0	0	0	0	0	0	0	0	0	0	0	0	0	1	1	1	0	1	0	0	0	0	0	0
28	0	10	0	0	1	45	40	0	2	3	3	2	2	3	1	0	0	0	1	1	0	0	1	1	0	0	0	0	0	0	0	0	0	0	0	0	0	0	1	1	1	0	1	0	0	0	0	0	0
28	0	11	1	0	0	35	20	0	3	3	3	2	2	3	1	0	0	0	1	1	0	0	1	1	0	0	0	0	0	0	0	0	0	0	0	0	0	0	1	1	1	0	1	0	0	0	0	0	0
28	0	11	0	1	0	45	30	0	3	3	3	2	2	3	1	0	0	0	1	1	0	0	1	1	0	0	0	0	0	0	0	0	0	0	0	0	0	0	1	1	1	0	1	0	0	0	0	0	0
28	0	11	0	0	1	25	30	1	3	3	3	2	2	3	1	0	0	0	1	1	0	0	1	1	0	0	0	0	0	0	0	0	0	0	0	0	0	0	1	1	1	0	1	0	0	0	0	0	0
28	0	12	1	0	0	45	20	1	3	3	3	2	2	3	1	0	0	0	1	1	0	0	1	1	0	0	0	0	0	0	0	0	0	0	0	0	0	0	1	1	1	0	1	0	0	0	0	0	0
28	0	12	0	1	0	45	20	0	3	3	3	2	2	3	1	0	0	0	1	1	0	0	1	1	0	0	0	0	0	0	0	0	0	0	0	0	0	0	1	1	1	0	1	0	0	0	0	0	0
28	0	12	0	0	1	35	30	0	3	3	3	2	2	3	1	0	0	0	1	1	0	0	1	1	0	0	0	0	0	0	0	0	0	0	0	0	0	0	1	1	1	0	1	0	0	0	0	0	0
29	0	1	1	0	0	35	30	0	3	3	3	2	2	4	1	0	1	1	0	1	1	0	1	1	0	0	0	1	1	0	0	0	0	0	0	0	0	0	1	1	1	1	1	1	1	1	0	0	1
29	0	1	0	1	0	25	20	1	3	3	3	2	2	4	1	0	1	1	0	1	1	0	1	1	0	0	0	1	1	0	0	0	0	0	0	0	0	0	1	1	1	1	1	1	1	1	0	0	1
29	0	1	0	0	1	45	20	0	3	3	3	2	2	4	1	0	1	1	0	1	1	0	1	1	0	0	0	1	1	0	0	0	0	0	0	0	0	0	1	1	1	1	1	1	1	1	0	0	1
29	0	2	1	0	0	25	30	1	3	3	3	2	2	4	1	0	1	1	0	1	1	0	1	1	0	0	0	1	1	0	0	0	0	0	0	0	0	0	1	1	1	1	1	1	1	1	0	0	1
29	0	2	0	1	0	25	20	0	3	3	3	2	2	4	1	0	1	1	0	1	1	0	1	1	0	0	0	1	1	0	0	0	0	0	0	0	0	0	1	1	1	1	1	1	1	1	0	0	1
29	0	2	0	0	1	35	40	0	3	3	3	2	2	4	1	0	1	1	0	1	1	0	1	1	0	0	0	1	1	0	0	0	0	0	0	0	0	0	1	1	1	1	1	1	1	1	0	0	1
29	0	3	1	0	0	35	30	0	2	3	3	2	2	4	1	0	1	1	0	1	1	0	1	1	0	0	0	1	1	0	0	0	0	0	0	0	0	0	1	1	1	1	1	1	1	1	0	0	1
29	0	3	0	1	0	45	40	0	2	3	3	2	2	4	1	0	1	1	0	1	1	0	1	1	0	0	0	1	1	0	0	0	0	0	0	0	0	0	1	1	1	1	1	1	1	1	0	0	1
29	0	3	0	0	1	25	20	1	2	3	3	2	2	4	1	0	1	1	0	1	1	0	1	1	0	0	0	1	1	0	0	0	0	0	0	0	0	0	1	1	1	1	1	1	1	1	0	0	1
29	0	4	1	0	0	35	20	1	2	3	3	2	2	4	1	0	1	1	0	1	1	0	1	1	0	0	0	1	1	0	0	0	0	0	0	0	0	0	1	1	1	1	1	1	1	1	0	0	1
29	0	4	0	1	0	25	40	0	2	3	3	2	2	4	1	0	1	1	0	1	1	0	1	1	0	0	0	1	1	0	0	0	0	0	0	0	0	0	1	1	1	1	1	1	1	1	0	0	1
29	0	4	0	0	1	35	20	0	2	3	3	2	2	4	1	0	1	1	0	1	1	0	1	1	0	0	0	1	1	0	0	0	0	0	0	0	0	0	1	1	1	1	1	1	1	1	0	0	1
29	0	5	1	0	0	25	40	0	3	3	3	2	2	4	1	0	1	1	0	1	1	0	1	1	0	0	0	1	1	0	0	0	0	0	0	0	0	0	1	1	1	1	1	1	1	1	0	0	1
29	0	5	0	1	0	45	30	0	3	3	3	2	2	4	1	0	1	1	0	1	1	0	1	1	0	0	0	1	1	0	0	0	0	0	0	0	0	0	1	1	1	1	1	1	1	1	0	0	1
29	0	5	0	0	1	35	20	1	3	3	3	2	2	4	1	0	1	1	0	1	1	0	1	1	0	0	0	1	1	0	0	0	0	0	0	0	0	0	1	1	1	1	1	1	1	1	0	0	1
29	0	6	1	0	0	25	20	0	3	3	3	2	2	4	1	0	1	1	0	1	1	0	1	1	0	0	0	1	1	0	0	0	0	0	0	0	0	0	1	1	1	1	1	1	1	1	0	0	1
29	0	6	0	1	0	35	30	1	3	3	3	2	2	4	1	0	1	1	0	1	1	0	1	1	0	0	0	1	1	0	0	0	0	0	0	0	0	0	1	1	1	1	1	1	1	1	0	0	1
29	0	6	0	0	1	45	30	0	3	3	3	2	2	4	1	0	1	1	0	1	1	0	1	1	0	0	0	1	1	0	0	0	0	0	0	0	0	0	1	1	1	1	1	1	1	1	0	0	1
29	0	7	1	0	0	45	40	0	1	3	3	2	2	4	1	0	1	1	0	1	1	0	1	1	0	0	0	1	1	0	0	0	0	0	0	0	0	0	1	1	1	1	1	1	1	1	0	0	1
29	0	7	0	1	0	35	40	0	1	3	3	2	2	4	1	0	1	1	0	1	1	0	1	1	0	0	0	1	1	0	0	0	0	0	0	0	0	0	1	1	1	1	1	1	1	1	0	0	1
29	0	7	0	0	1	25	40	1	1	3	3	2	2	4	1	0	1	1	0	1	1	0	1	1	0	0	0	1	1	0	0	0	0	0	0	0	0	0	1	1	1	1	1	1	1	1	0	0	1
29	0	8	1	0	0	25	30	0	2	3	3	2	2	4	1	0	1	1	0	1	1	0	1	1	0	0	0	1	1	0	0	0	0	0	0	0	0	0	1	1	1	1	1	1	1	1	0	0	1
29	0	8	0	1	0	25	20	1	2	3	3	2	2	4	1	0	1	1	0	1	1	0	1	1	0	0	0	1	1	0	0	0	0	0	0	0	0	0	1	1	1	1	1	1	1	1	0	0	1
29	0	8	0	0	1	35	40	0	2	3	3	2	2	4	1	0	1	1	0	1	1	0	1	1	0	0	0	1	1	0	0	0	0	0	0	0	0	0	1	1	1	1	1	1	1	1	0	0	1
29	0	9	1	0	0	45	20	0	3	3	3	2	2	4	1	0	1	1	0	1	1	0	1	1	0	0	0	1	1	0	0	0	0	0	0	0	0	0	1	1	1	1	1	1	1	1	0	0	1
29	0	9	0	1	0	45	20	0	3	3	3	2	2	4	1	0	1	1	0	1	1	0	1	1	0	0	0	1	1	0	0	0	0	0	0	0	0	0	1	1	1	1	1	1	1	1	0	0	1
29	0	9	0	0	1	35	30	1	3	3	3	2	2	4	1	0	1	1	0	1	1	0	1	1	0	0	0	1	1	0	0	0	0	0	0	0	0	0	1	1	1	1	1	1	1	1	0	0	1
29	0	10	1	0	0	45	40	0	2	3	3	2	2	4	1	0	1	1	0	1	1	0	1	1	0	0	0	1	1	0	0	0	0	0	0	0	0	0	1	1	1	1	1	1	1	1	0	0	1
29	0	10	0	1	0	35	20	1	2	3	3	2	2	4	1	0	1	1	0	1	1	0	1	1	0	0	0	1	1	0	0	0	0	0	0	0	0	0	1	1	1	1	1	1	1	1	0	0	1
29	0	10	0	0	1	45	40	0	2	3	3	2	2	4	1	0	1	1	0	1	1	0	1	1	0	0	0	1	1	0	0	0	0	0	0	0	0	0	1	1	1	1	1	1	1	1	0	0	1
29	0	11	1	0	0	35	20	0	1	3	3	2	2	4	1	0	1	1	0	1	1	0	1	1	0	0	0	1	1	0	0	0	0	0	0	0	0	0	1	1	1	1	1	1	1	1	0	0	1
29	0	11	0	1	0	45	30	0	1	3	3	2	2	4	1	0	1	1	0	1	1	0	1	1	0	0	0	1	1	0	0	0	0	0	0	0	0	0	1	1	1	1	1	1	1	1	0	0	1
29	0	11	0	0	1	25	30	1	1	3	3	2	2	4	1	0	1	1	0	1	1	0	1	1	0	0	0	1	1	0	0	0	0	0	0	0	0	0	1	1	1	1	1	1	1	1	0	0	1
29	0	12	1	0	0	45	20	0	3	3	3	2	2	4	1	0	1	1	0	1	1	0	1	1	0	0	0	1	1	0	0	0	0	0	0	0	0	0	1	1	1	1	1	1	1	1	0	0	1
29	0	12	0	1	0	45	20	1	3	3	3	2	2	4	1	0	1	1	0	1	1	0	1	1	0	0	0	1	1	0	0	0	0	0	0	0	0	0	1	1	1	1	1	1	1	1	0	0	1
29	0	12	0	0	1	35	30	0	3	3	3	2	2	4	1	0	1	1	0	1	1	0	1	1	0	0	0	1	1	0	0	0	0	0	0	0	0	0	1	1	1	1	1	1	1	1	0	0	1
30	0	1	1	0	0	35	30	0	1	3	3	2	2	3	1	0	0	1	0	0	0	0	0	1	0	0	0	1	1	0	0	0	0	0	0	0	0	0	1	0	1	1	1	1	1	0	0	0	0
30	0	1	0	1	0	25	20	1	1	3	3	2	2	3	1	0	0	1	0	0	0	0	0	1	0	0	0	1	1	0	0	0	0	0	0	0	0	0	1	0	1	1	1	1	1	0	0	0	0
30	0	1	0	0	1	45	20	0	1	3	3	2	2	3	1	0	0	1	0	0	0	0	0	1	0	0	0	1	1	0	0	0	0	0	0	0	0	0	1	0	1	1	1	1	1	0	0	0	0
30	0	2	1	0	0	25	30	0	2	3	3	2	2	3	1	0	0	1	0	0	0	0	0	1	0	0	0	1	1	0	0	0	0	0	0	0	0	0	1	0	1	1	1	1	1	0	0	0	0
30	0	2	0	1	0	25	20	1	2	3	3	2	2	3	1	0	0	1	0	0	0	0	0	1	0	0	0	1	1	0	0	0	0	0	0	0	0	0	1	0	1	1	1	1	1	0	0	0	0
30	0	2	0	0	1	35	40	0	2	3	3	2	2	3	1	0	0	1	0	0	0	0	0	1	0	0	0	1	1	0	0	0	0	0	0	0	0	0	1	0	1	1	1	1	1	0	0	0	0
30	0	3	1	0	0	35	30	1	3	3	3	2	2	3	1	0	0	1	0	0	0	0	0	1	0	0	0	1	1	0	0	0	0	0	0	0	0	0	1	0	1	1	1	1	1	0	0	0	0
30	0	3	0	1	0	45	40	0	3	3	3	2	2	3	1	0	0	1	0	0	0	0	0	1	0	0	0	1	1	0	0	0	0	0	0	0	0	0	1	0	1	1	1	1	1	0	0	0	0
30	0	3	0	0	1	25	20	0	3	3	3	2	2	3	1	0	0	1	0	0	0	0	0	1	0	0	0	1	1	0	0	0	0	0	0	0	0	0	1	0	1	1	1	1	1	0	0	0	0
30	0	4	1	0	0	35	20	0	1	3	3	2	2	3	1	0	0	1	0	0	0	0	0	1	0	0	0	1	1	0	0	0	0	0	0	0	0	0	1	0	1	1	1	1	1	0	0	0	0
30	0	4	0	1	0	25	40	1	1	3	3	2	2	3	1	0	0	1	0	0	0	0	0	1	0	0	0	1	1	0	0	0	0	0	0	0	0	0	1	0	1	1	1	1	1	0	0	0	0
30	0	4	0	0	1	35	20	0	1	3	3	2	2	3	1	0	0	1	0	0	0	0	0	1	0	0	0	1	1	0	0	0	0	0	0	0	0	0	1	0	1	1	1	1	1	0	0	0	0
30	0	5	1	0	0	25	40	0	2	3	3	2	2	3	1	0	0	1	0	0	0	0	0	1	0	0	0	1	1	0	0	0	0	0	0	0	0	0	1	0	1	1	1	1	1	0	0	0	0
30	0	5	0	1	0	45	30	0	2	3	3	2	2	3	1	0	0	1	0	0	0	0	0	1	0	0	0	1	1	0	0	0	0	0	0	0	0	0	1	0	1	1	1	1	1	0	0	0	0
30	0	5	0	0	1	35	20	1	2	3	3	2	2	3	1	0	0	1	0	0	0	0	0	1	0	0	0	1	1	0	0	0	0	0	0	0	0	0	1	0	1	1	1	1	1	0	0	0	0
30	0	6	1	0	0	25	20	1	1	3	3	2	2	3	1	0	0	1	0	0	0	0	0	1	0	0	0	1	1	0	0	0	0	0	0	0	0	0	1	0	1	1	1	1	1	0	0	0	0
30	0	6	0	1	0	35	30	0	1	3	3	2	2	3	1	0	0	1	0	0	0	0	0	1	0	0	0	1	1	0	0	0	0	0	0	0	0	0	1	0	1	1	1	1	1	0	0	0	0
30	0	6	0	0	1	45	30	0	1	3	3	2	2	3	1	0	0	1	0	0	0	0	0	1	0	0	0	1	1	0	0	0	0	0	0	0	0	0	1	0	1	1	1	1	1	0	0	0	0
30	0	7	1	0	0	45	40	0	1	3	3	2	2	3	1	0	0	1	0	0	0	0	0	1	0	0	0	1	1	0	0	0	0	0	0	0	0	0	1	0	1	1	1	1	1	0	0	0	0
30	0	7	0	1	0	35	40	0	1	3	3	2	2	3	1	0	0	1	0	0	0	0	0	1	0	0	0	1	1	0	0	0	0	0	0	0	0	0	1	0	1	1	1	1	1	0	0	0	0
30	0	7	0	0	1	25	40	1	1	3	3	2	2	3	1	0	0	1	0	0	0	0	0	1	0	0	0	1	1	0	0	0	0	0	0	0	0	0	1	0	1	1	1	1	1	0	0	0	0
30	0	8	1	0	0	25	30	1	3	3	3	2	2	3	1	0	0	1	0	0	0	0	0	1	0	0	0	1	1	0	0	0	0	0	0	0	0	0	1	0	1	1	1	1	1	0	0	0	0
30	0	8	0	1	0	25	20	0	3	3	3	2	2	3	1	0	0	1	0	0	0	0	0	1	0	0	0	1	1	0	0	0	0	0	0	0	0	0	1	0	1	1	1	1	1	0	0	0	0
30	0	8	0	0	1	35	40	0	3	3	3	2	2	3	1	0	0	1	0	0	0	0	0	1	0	0	0	1	1	0	0	0	0	0	0	0	0	0	1	0	1	1	1	1	1	0	0	0	0
30	0	9	1	0	0	45	20	0	1	3	3	2	2	3	1	0	0	1	0	0	0	0	0	1	0	0	0	1	1	0	0	0	0	0	0	0	0	0	1	0	1	1	1	1	1	0	0	0	0
30	0	9	0	1	0	45	20	0	1	3	3	2	2	3	1	0	0	1	0	0	0	0	0	1	0	0	0	1	1	0	0	0	0	0	0	0	0	0	1	0	1	1	1	1	1	0	0	0	0
30	0	9	0	0	1	35	30	1	1	3	3	2	2	3	1	0	0	1	0	0	0	0	0	1	0	0	0	1	1	0	0	0	0	0	0	0	0	0	1	0	1	1	1	1	1	0	0	0	0
30	0	10	1	0	0	45	40	0	2	3	3	2	2	3	1	0	0	1	0	0	0	0	0	1	0	0	0	1	1	0	0	0	0	0	0	0	0	0	1	0	1	1	1	1	1	0	0	0	0
30	0	10	0	1	0	35	20	1	2	3	3	2	2	3	1	0	0	1	0	0	0	0	0	1	0	0	0	1	1	0	0	0	0	0	0	0	0	0	1	0	1	1	1	1	1	0	0	0	0
30	0	10	0	0	1	45	40	0	2	3	3	2	2	3	1	0	0	1	0	0	0	0	0	1	0	0	0	1	1	0	0	0	0	0	0	0	0	0	1	0	1	1	1	1	1	0	0	0	0
30	0	11	1	0	0	35	20	0	1	3	3	2	2	3	1	0	0	1	0	0	0	0	0	1	0	0	0	1	1	0	0	0	0	0	0	0	0	0	1	0	1	1	1	1	1	0	0	0	0
30	0	11	0	1	0	45	30	0	1	3	3	2	2	3	1	0	0	1	0	0	0	0	0	1	0	0	0	1	1	0	0	0	0	0	0	0	0	0	1	0	1	1	1	1	1	0	0	0	0
30	0	11	0	0	1	25	30	1	1	3	3	2	2	3	1	0	0	1	0	0	0	0	0	1	0	0	0	1	1	0	0	0	0	0	0	0	0	0	1	0	1	1	1	1	1	0	0	0	0
30	0	12	1	0	0	45	20	0	3	3	3	2	2	3	1	0	0	1	0	0	0	0	0	1	0	0	0	1	1	0	0	0	0	0	0	0	0	0	1	0	1	1	1	1	1	0	0	0	0
30	0	12	0	1	0	45	20	0	3	3	3	2	2	3	1	0	0	1	0	0	0	0	0	1	0	0	0	1	1	0	0	0	0	0	0	0	0	0	1	0	1	1	1	1	1	0	0	0	0
30	0	12	0	0	1	35	30	1	3	3	3	2	2	3	1	0	0	1	0	0	0	0	0	1	0	0	0	1	1	0	0	0	0	0	0	0	0	0	1	0	1	1	1	1	1	0	0	0	0
31	0	1	1	0	0	25	40	0	3	3	3	2	2	3	1	0	0	0	1	0	0	0	1	1	0	0	1	0	0	0	0	0	0	0	0	0	0	0	1	1	1	1	1	1	0	0	0	0	1
31	0	1	0	1	0	35	40	0	3	3	3	2	2	3	1	0	0	0	1	0	0	0	1	1	0	0	1	0	0	0	0	0	0	0	0	0	0	0	1	1	1	1	1	1	0	0	0	0	1
31	0	1	0	0	1	35	30	1	3	3	3	2	2	3	1	0	0	0	1	0	0	0	1	1	0	0	1	0	0	0	0	0	0	0	0	0	0	0	1	1	1	1	1	1	0	0	0	0	1
31	0	2	1	0	0	35	30	0	3	3	3	2	2	3	1	0	0	0	1	0	0	0	1	1	0	0	1	0	0	0	0	0	0	0	0	0	0	0	1	1	1	1	1	1	0	0	0	0	1
31	0	2	0	1	0	35	20	0	3	3	3	2	2	3	1	0	0	0	1	0	0	0	1	1	0	0	1	0	0	0	0	0	0	0	0	0	0	0	1	1	1	1	1	1	0	0	0	0	1
31	0	2	0	0	1	25	30	1	3	3	3	2	2	3	1	0	0	0	1	0	0	0	1	1	0	0	1	0	0	0	0	0	0	0	0	0	0	0	1	1	1	1	1	1	0	0	0	0	1
31	0	3	1	0	0	45	30	0	2	3	3	2	2	3	1	0	0	0	1	0	0	0	1	1	0	0	1	0	0	0	0	0	0	0	0	0	0	0	1	1	1	1	1	1	0	0	0	0	1
31	0	3	0	1	0	25	40	0	2	3	3	2	2	3	1	0	0	0	1	0	0	0	1	1	0	0	1	0	0	0	0	0	0	0	0	0	0	0	1	1	1	1	1	1	0	0	0	0	1
31	0	3	0	0	1	45	20	1	2	3	3	2	2	3	1	0	0	0	1	0	0	0	1	1	0	0	1	0	0	0	0	0	0	0	0	0	0	0	1	1	1	1	1	1	0	0	0	0	1
31	0	4	1	0	0	25	20	1	3	3	3	2	2	3	1	0	0	0	1	0	0	0	1	1	0	0	1	0	0	0	0	0	0	0	0	0	0	0	1	1	1	1	1	1	0	0	0	0	1
31	0	4	0	1	0	25	20	0	3	3	3	2	2	3	1	0	0	0	1	0	0	0	1	1	0	0	1	0	0	0	0	0	0	0	0	0	0	0	1	1	1	1	1	1	0	0	0	0	1
31	0	4	0	0	1	25	20	0	3	3	3	2	2	3	1	0	0	0	1	0	0	0	1	1	0	0	1	0	0	0	0	0	0	0	0	0	0	0	1	1	1	1	1	1	0	0	0	0	1
31	0	5	1	0	0	25	40	0	3	3	3	2	2	3	1	0	0	0	1	0	0	0	1	1	0	0	1	0	0	0	0	0	0	0	0	0	0	0	1	1	1	1	1	1	0	0	0	0	1
31	0	5	0	1	0	35	40	1	3	3	3	2	2	3	1	0	0	0	1	0	0	0	1	1	0	0	1	0	0	0	0	0	0	0	0	0	0	0	1	1	1	1	1	1	0	0	0	0	1
31	0	5	0	0	1	35	30	0	3	3	3	2	2	3	1	0	0	0	1	0	0	0	1	1	0	0	1	0	0	0	0	0	0	0	0	0	0	0	1	1	1	1	1	1	0	0	0	0	1
31	0	6	1	0	0	35	20	0	3	3	3	2	2	3	1	0	0	0	1	0	0	0	1	1	0	0	1	0	0	0	0	0	0	0	0	0	0	0	1	1	1	1	1	1	0	0	0	0	1
31	0	6	0	1	0	35	20	1	3	3	3	2	2	3	1	0	0	0	1	0	0	0	1	1	0	0	1	0	0	0	0	0	0	0	0	0	0	0	1	1	1	1	1	1	0	0	0	0	1
31	0	6	0	0	1	45	20	0	3	3	3	2	2	3	1	0	0	0	1	0	0	0	1	1	0	0	1	0	0	0	0	0	0	0	0	0	0	0	1	1	1	1	1	1	0	0	0	0	1
31	0	7	1	0	0	45	30	0	2	3	3	2	2	3	1	0	0	0	1	0	0	0	1	1	0	0	1	0	0	0	0	0	0	0	0	0	0	0	1	1	1	1	1	1	0	0	0	0	1
31	0	7	0	1	0	35	30	1	2	3	3	2	2	3	1	0	0	0	1	0	0	0	1	1	0	0	1	0	0	0	0	0	0	0	0	0	0	0	1	1	1	1	1	1	0	0	0	0	1
31	0	7	0	0	1	35	40	0	2	3	3	2	2	3	1	0	0	0	1	0	0	0	1	1	0	0	1	0	0	0	0	0	0	0	0	0	0	0	1	1	1	1	1	1	0	0	0	0	1
31	0	8	1	0	0	35	40	0	3	3	3	2	2	3	1	0	0	0	1	0	0	0	1	1	0	0	1	0	0	0	0	0	0	0	0	0	0	0	1	1	1	1	1	1	0	0	0	0	1
31	0	8	0	1	0	45	30	0	3	3	3	2	2	3	1	0	0	0	1	0	0	0	1	1	0	0	1	0	0	0	0	0	0	0	0	0	0	0	1	1	1	1	1	1	0	0	0	0	1
31	0	8	0	0	1	45	40	1	3	3	3	2	2	3	1	0	0	0	1	0	0	0	1	1	0	0	1	0	0	0	0	0	0	0	0	0	0	0	1	1	1	1	1	1	0	0	0	0	1
31	0	9	1	0	0	25	20	1	2	3	3	2	2	3	1	0	0	0	1	0	0	0	1	1	0	0	1	0	0	0	0	0	0	0	0	0	0	0	1	1	1	1	1	1	0	0	0	0	1
31	0	9	0	1	0	45	40	0	2	3	3	2	2	3	1	0	0	0	1	0	0	0	1	1	0	0	1	0	0	0	0	0	0	0	0	0	0	0	1	1	1	1	1	1	0	0	0	0	1
31	0	9	0	0	1	25	40	0	2	3	3	2	2	3	1	0	0	0	1	0	0	0	1	1	0	0	1	0	0	0	0	0	0	0	0	0	0	0	1	1	1	1	1	1	0	0	0	0	1
31	0	10	1	0	0	35	40	1	3	3	3	2	2	3	1	0	0	0	1	0	0	0	1	1	0	0	1	0	0	0	0	0	0	0	0	0	0	0	1	1	1	1	1	1	0	0	0	0	1
31	0	10	0	1	0	45	30	0	3	3	3	2	2	3	1	0	0	0	1	0	0	0	1	1	0	0	1	0	0	0	0	0	0	0	0	0	0	0	1	1	1	1	1	1	0	0	0	0	1
31	0	10	0	0	1	45	40	0	3	3	3	2	2	3	1	0	0	0	1	0	0	0	1	1	0	0	1	0	0	0	0	0	0	0	0	0	0	0	1	1	1	1	1	1	0	0	0	0	1
31	0	11	1	0	0	45	40	0	3	3	3	2	2	3	1	0	0	0	1	0	0	0	1	1	0	0	1	0	0	0	0	0	0	0	0	0	0	0	1	1	1	1	1	1	0	0	0	0	1
31	0	11	0	1	0	25	30	1	3	3	3	2	2	3	1	0	0	0	1	0	0	0	1	1	0	0	1	0	0	0	0	0	0	0	0	0	0	0	1	1	1	1	1	1	0	0	0	0	1
31	0	11	0	0	1	25	30	0	3	3	3	2	2	3	1	0	0	0	1	0	0	0	1	1	0	0	1	0	0	0	0	0	0	0	0	0	0	0	1	1	1	1	1	1	0	0	0	0	1
31	0	12	1	0	0	45	30	0	3	3	3	2	2	3	1	0	0	0	1	0	0	0	1	1	0	0	1	0	0	0	0	0	0	0	0	0	0	0	1	1	1	1	1	1	0	0	0	0	1
31	0	12	0	1	0	25	40	1	3	3	3	2	2	3	1	0	0	0	1	0	0	0	1	1	0	0	1	0	0	0	0	0	0	0	0	0	0	0	1	1	1	1	1	1	0	0	0	0	1
31	0	12	0	0	1	45	20	0	3	3	3	2	2	3	1	0	0	0	1	0	0	0	1	1	0	0	1	0	0	0	0	0	0	0	0	0	0	0	1	1	1	1	1	1	0	0	0	0	1
32	0	1	1	0	0	25	40	0	2	3	3	3	2	5	1	0	0	0	1	0	0	0	1	1	0	0	0	0	0	0	0	0	0	0	0	0	0	0	1	1	1	0	1	1	0	0	0	0	0
32	0	1	0	1	0	35	40	0	2	3	3	3	2	5	1	0	0	0	1	0	0	0	1	1	0	0	0	0	0	0	0	0	0	0	0	0	0	0	1	1	1	0	1	1	0	0	0	0	0
32	0	1	0	0	1	35	30	1	2	3	3	3	2	5	1	0	0	0	1	0	0	0	1	1	0	0	0	0	0	0	0	0	0	0	0	0	0	0	1	1	1	0	1	1	0	0	0	0	0
32	0	2	1	0	0	35	30	0	3	3	3	3	2	5	1	0	0	0	1	0	0	0	1	1	0	0	0	0	0	0	0	0	0	0	0	0	0	0	1	1	1	0	1	1	0	0	0	0	0
32	0	2	0	1	0	35	20	0	3	3	3	3	2	5	1	0	0	0	1	0	0	0	1	1	0	0	0	0	0	0	0	0	0	0	0	0	0	0	1	1	1	0	1	1	0	0	0	0	0
32	0	2	0	0	1	25	30	1	3	3	3	3	2	5	1	0	0	0	1	0	0	0	1	1	0	0	0	0	0	0	0	0	0	0	0	0	0	0	1	1	1	0	1	1	0	0	0	0	0
32	0	3	1	0	0	45	30	0	2	3	3	3	2	5	1	0	0	0	1	0	0	0	1	1	0	0	0	0	0	0	0	0	0	0	0	0	0	0	1	1	1	0	1	1	0	0	0	0	0
32	0	3	0	1	0	25	40	0	2	3	3	3	2	5	1	0	0	0	1	0	0	0	1	1	0	0	0	0	0	0	0	0	0	0	0	0	0	0	1	1	1	0	1	1	0	0	0	0	0
32	0	3	0	0	1	45	20	1	2	3	3	3	2	5	1	0	0	0	1	0	0	0	1	1	0	0	0	0	0	0	0	0	0	0	0	0	0	0	1	1	1	0	1	1	0	0	0	0	0
32	0	4	1	0	0	25	20	0	3	3	3	3	2	5	1	0	0	0	1	0	0	0	1	1	0	0	0	0	0	0	0	0	0	0	0	0	0	0	1	1	1	0	1	1	0	0	0	0	0
32	0	4	0	1	0	25	20	1	3	3	3	3	2	5	1	0	0	0	1	0	0	0	1	1	0	0	0	0	0	0	0	0	0	0	0	0	0	0	1	1	1	0	1	1	0	0	0	0	0
32	0	4	0	0	1	25	20	0	3	3	3	3	2	5	1	0	0	0	1	0	0	0	1	1	0	0	0	0	0	0	0	0	0	0	0	0	0	0	1	1	1	0	1	1	0	0	0	0	0
32	0	5	1	0	0	25	40	0	2	3	3	3	2	5	1	0	0	0	1	0	0	0	1	1	0	0	0	0	0	0	0	0	0	0	0	0	0	0	1	1	1	0	1	1	0	0	0	0	0
32	0	5	0	1	0	35	40	0	2	3	3	3	2	5	1	0	0	0	1	0	0	0	1	1	0	0	0	0	0	0	0	0	0	0	0	0	0	0	1	1	1	0	1	1	0	0	0	0	0
32	0	5	0	0	1	35	30	1	2	3	3	3	2	5	1	0	0	0	1	0	0	0	1	1	0	0	0	0	0	0	0	0	0	0	0	0	0	0	1	1	1	0	1	1	0	0	0	0	0
32	0	6	1	0	0	35	20	0	3	3	3	3	2	5	1	0	0	0	1	0	0	0	1	1	0	0	0	0	0	0	0	0	0	0	0	0	0	0	1	1	1	0	1	1	0	0	0	0	0
32	0	6	0	1	0	35	20	1	3	3	3	3	2	5	1	0	0	0	1	0	0	0	1	1	0	0	0	0	0	0	0	0	0	0	0	0	0	0	1	1	1	0	1	1	0	0	0	0	0
32	0	6	0	0	1	45	20	0	3	3	3	3	2	5	1	0	0	0	1	0	0	0	1	1	0	0	0	0	0	0	0	0	0	0	0	0	0	0	1	1	1	0	1	1	0	0	0	0	0
32	0	7	1	0	0	45	30	0	1	3	3	3	2	5	1	0	0	0	1	0	0	0	1	1	0	0	0	0	0	0	0	0	0	0	0	0	0	0	1	1	1	0	1	1	0	0	0	0	0
32	0	7	0	1	0	35	30	1	1	3	3	3	2	5	1	0	0	0	1	0	0	0	1	1	0	0	0	0	0	0	0	0	0	0	0	0	0	0	1	1	1	0	1	1	0	0	0	0	0
32	0	7	0	0	1	35	40	0	1	3	3	3	2	5	1	0	0	0	1	0	0	0	1	1	0	0	0	0	0	0	0	0	0	0	0	0	0	0	1	1	1	0	1	1	0	0	0	0	0
32	0	8	1	0	0	35	40	0	2	3	3	3	2	5	1	0	0	0	1	0	0	0	1	1	0	0	0	0	0	0	0	0	0	0	0	0	0	0	1	1	1	0	1	1	0	0	0	0	0
32	0	8	0	1	0	45	30	1	2	3	3	3	2	5	1	0	0	0	1	0	0	0	1	1	0	0	0	0	0	0	0	0	0	0	0	0	0	0	1	1	1	0	1	1	0	0	0	0	0
32	0	8	0	0	1	45	40	0	2	3	3	3	2	5	1	0	0	0	1	0	0	0	1	1	0	0	0	0	0	0	0	0	0	0	0	0	0	0	1	1	1	0	1	1	0	0	0	0	0
32	0	9	1	0	0	25	20	1	2	3	3	3	2	5	1	0	0	0	1	0	0	0	1	1	0	0	0	0	0	0	0	0	0	0	0	0	0	0	1	1	1	0	1	1	0	0	0	0	0
32	0	9	0	1	0	45	40	0	2	3	3	3	2	5	1	0	0	0	1	0	0	0	1	1	0	0	0	0	0	0	0	0	0	0	0	0	0	0	1	1	1	0	1	1	0	0	0	0	0
32	0	9	0	0	1	25	40	0	2	3	3	3	2	5	1	0	0	0	1	0	0	0	1	1	0	0	0	0	0	0	0	0	0	0	0	0	0	0	1	1	1	0	1	1	0	0	0	0	0
32	0	10	1	0	0	35	40	0	2	3	3	3	2	5	1	0	0	0	1	0	0	0	1	1	0	0	0	0	0	0	0	0	0	0	0	0	0	0	1	1	1	0	1	1	0	0	0	0	0
32	0	10	0	1	0	45	30	1	2	3	3	3	2	5	1	0	0	0	1	0	0	0	1	1	0	0	0	0	0	0	0	0	0	0	0	0	0	0	1	1	1	0	1	1	0	0	0	0	0
32	0	10	0	0	1	45	40	0	2	3	3	3	2	5	1	0	0	0	1	0	0	0	1	1	0	0	0	0	0	0	0	0	0	0	0	0	0	0	1	1	1	0	1	1	0	0	0	0	0
32	0	11	1	0	0	45	40	0	3	3	3	3	2	5	1	0	0	0	1	0	0	0	1	1	0	0	0	0	0	0	0	0	0	0	0	0	0	0	1	1	1	0	1	1	0	0	0	0	0
32	0	11	0	1	0	25	30	0	3	3	3	3	2	5	1	0	0	0	1	0	0	0	1	1	0	0	0	0	0	0	0	0	0	0	0	0	0	0	1	1	1	0	1	1	0	0	0	0	0
32	0	11	0	0	1	25	30	1	3	3	3	3	2	5	1	0	0	0	1	0	0	0	1	1	0	0	0	0	0	0	0	0	0	0	0	0	0	0	1	1	1	0	1	1	0	0	0	0	0
32	0	12	1	0	0	45	30	0	2	3	3	3	2	5	1	0	0	0	1	0	0	0	1	1	0	0	0	0	0	0	0	0	0	0	0	0	0	0	1	1	1	0	1	1	0	0	0	0	0
32	0	12	0	1	0	25	40	0	2	3	3	3	2	5	1	0	0	0	1	0	0	0	1	1	0	0	0	0	0	0	0	0	0	0	0	0	0	0	1	1	1	0	1	1	0	0	0	0	0
32	0	12	0	0	1	45	20	1	2	3	3	3	2	5	1	0	0	0	1	0	0	0	1	1	0	0	0	0	0	0	0	0	0	0	0	0	0	0	1	1	1	0	1	1	0	0	0	0	0
33	0	1	1	0	0	25	40	1	1	3	3	2	2	1	1	0	0	0	1	1	0	0	0	1	0	0	1	0	1	0	0	0	0	1	0	0	0	0	1	1	1	1	1	1	1	0	0	0	1
33	0	1	0	1	0	35	40	0	1	3	3	2	2	1	1	0	0	0	1	1	0	0	0	1	0	0	1	0	1	0	0	0	0	1	0	0	0	0	1	1	1	1	1	1	1	0	0	0	1
33	0	1	0	0	1	35	30	0	1	3	3	2	2	1	1	0	0	0	1	1	0	0	0	1	0	0	1	0	1	0	0	0	0	1	0	0	0	0	1	1	1	1	1	1	1	0	0	0	1
33	0	2	1	0	0	35	30	1	3	3	3	2	2	1	1	0	0	0	1	1	0	0	0	1	0	0	1	0	1	0	0	0	0	1	0	0	0	0	1	1	1	1	1	1	1	0	0	0	1
33	0	2	0	1	0	35	20	0	3	3	3	2	2	1	1	0	0	0	1	1	0	0	0	1	0	0	1	0	1	0	0	0	0	1	0	0	0	0	1	1	1	1	1	1	1	0	0	0	1
33	0	2	0	0	1	25	30	0	3	3	3	2	2	1	1	0	0	0	1	1	0	0	0	1	0	0	1	0	1	0	0	0	0	1	0	0	0	0	1	1	1	1	1	1	1	0	0	0	1
33	0	3	1	0	0	45	30	0	3	3	3	2	2	1	1	0	0	0	1	1	0	0	0	1	0	0	1	0	1	0	0	0	0	1	0	0	0	0	1	1	1	1	1	1	1	0	0	0	1
33	0	3	0	1	0	25	40	1	3	3	3	2	2	1	1	0	0	0	1	1	0	0	0	1	0	0	1	0	1	0	0	0	0	1	0	0	0	0	1	1	1	1	1	1	1	0	0	0	1
33	0	3	0	0	1	45	20	0	3	3	3	2	2	1	1	0	0	0	1	1	0	0	0	1	0	0	1	0	1	0	0	0	0	1	0	0	0	0	1	1	1	1	1	1	1	0	0	0	1
33	0	4	1	0	0	25	20	0	3	3	3	2	2	1	1	0	0	0	1	1	0	0	0	1	0	0	1	0	1	0	0	0	0	1	0	0	0	0	1	1	1	1	1	1	1	0	0	0	1
33	0	4	0	1	0	25	20	0	3	3	3	2	2	1	1	0	0	0	1	1	0	0	0	1	0	0	1	0	1	0	0	0	0	1	0	0	0	0	1	1	1	1	1	1	1	0	0	0	1
33	0	4	0	0	1	25	20	1	3	3	3	2	2	1	1	0	0	0	1	1	0	0	0	1	0	0	1	0	1	0	0	0	0	1	0	0	0	0	1	1	1	1	1	1	1	0	0	0	1
33	0	5	1	0	0	25	40	0	2	3	3	2	2	1	1	0	0	0	1	1	0	0	0	1	0	0	1	0	1	0	0	0	0	1	0	0	0	0	1	1	1	1	1	1	1	0	0	0	1
33	0	5	0	1	0	35	40	0	2	3	3	2	2	1	1	0	0	0	1	1	0	0	0	1	0	0	1	0	1	0	0	0	0	1	0	0	0	0	1	1	1	1	1	1	1	0	0	0	1
33	0	5	0	0	1	35	30	1	2	3	3	2	2	1	1	0	0	0	1	1	0	0	0	1	0	0	1	0	1	0	0	0	0	1	0	0	0	0	1	1	1	1	1	1	1	0	0	0	1
33	0	6	1	0	0	35	20	0	3	3	3	2	2	1	1	0	0	0	1	1	0	0	0	1	0	0	1	0	1	0	0	0	0	1	0	0	0	0	1	1	1	1	1	1	1	0	0	0	1
33	0	6	0	1	0	35	20	1	3	3	3	2	2	1	1	0	0	0	1	1	0	0	0	1	0	0	1	0	1	0	0	0	0	1	0	0	0	0	1	1	1	1	1	1	1	0	0	0	1
33	0	6	0	0	1	45	20	0	3	3	3	2	2	1	1	0	0	0	1	1	0	0	0	1	0	0	1	0	1	0	0	0	0	1	0	0	0	0	1	1	1	1	1	1	1	0	0	0	1
33	0	7	1	0	0	45	30	0	3	3	3	2	2	1	1	0	0	0	1	1	0	0	0	1	0	0	1	0	1	0	0	0	0	1	0	0	0	0	1	1	1	1	1	1	1	0	0	0	1
33	0	7	0	1	0	35	30	1	3	3	3	2	2	1	1	0	0	0	1	1	0	0	0	1	0	0	1	0	1	0	0	0	0	1	0	0	0	0	1	1	1	1	1	1	1	0	0	0	1
33	0	7	0	0	1	35	40	0	3	3	3	2	2	1	1	0	0	0	1	1	0	0	0	1	0	0	1	0	1	0	0	0	0	1	0	0	0	0	1	1	1	1	1	1	1	0	0	0	1
33	0	8	1	0	0	35	40	1	3	3	3	2	2	1	1	0	0	0	1	1	0	0	0	1	0	0	1	0	1	0	0	0	0	1	0	0	0	0	1	1	1	1	1	1	1	0	0	0	1
33	0	8	0	1	0	45	30	0	3	3	3	2	2	1	1	0	0	0	1	1	0	0	0	1	0	0	1	0	1	0	0	0	0	1	0	0	0	0	1	1	1	1	1	1	1	0	0	0	1
33	0	8	0	0	1	45	40	0	3	3	3	2	2	1	1	0	0	0	1	1	0	0	0	1	0	0	1	0	1	0	0	0	0	1	0	0	0	0	1	1	1	1	1	1	1	0	0	0	1
33	0	9	1	0	0	25	20	1	3	3	3	2	2	1	1	0	0	0	1	1	0	0	0	1	0	0	1	0	1	0	0	0	0	1	0	0	0	0	1	1	1	1	1	1	1	0	0	0	1
33	0	9	0	1	0	45	40	0	3	3	3	2	2	1	1	0	0	0	1	1	0	0	0	1	0	0	1	0	1	0	0	0	0	1	0	0	0	0	1	1	1	1	1	1	1	0	0	0	1
33	0	9	0	0	1	25	40	0	3	3	3	2	2	1	1	0	0	0	1	1	0	0	0	1	0	0	1	0	1	0	0	0	0	1	0	0	0	0	1	1	1	1	1	1	1	0	0	0	1
33	0	10	1	0	0	35	40	0	3	3	3	2	2	1	1	0	0	0	1	1	0	0	0	1	0	0	1	0	1	0	0	0	0	1	0	0	0	0	1	1	1	1	1	1	1	0	0	0	1
33	0	10	0	1	0	45	30	1	3	3	3	2	2	1	1	0	0	0	1	1	0	0	0	1	0	0	1	0	1	0	0	0	0	1	0	0	0	0	1	1	1	1	1	1	1	0	0	0	1
33	0	10	0	0	1	45	40	0	3	3	3	2	2	1	1	0	0	0	1	1	0	0	0	1	0	0	1	0	1	0	0	0	0	1	0	0	0	0	1	1	1	1	1	1	1	0	0	0	1
33	0	11	1	0	0	45	40	0	3	3	3	2	2	1	1	0	0	0	1	1	0	0	0	1	0	0	1	0	1	0	0	0	0	1	0	0	0	0	1	1	1	1	1	1	1	0	0	0	1
33	0	11	0	1	0	25	30	1	3	3	3	2	2	1	1	0	0	0	1	1	0	0	0	1	0	0	1	0	1	0	0	0	0	1	0	0	0	0	1	1	1	1	1	1	1	0	0	0	1
33	0	11	0	0	1	25	30	0	3	3	3	2	2	1	1	0	0	0	1	1	0	0	0	1	0	0	1	0	1	0	0	0	0	1	0	0	0	0	1	1	1	1	1	1	1	0	0	0	1
33	0	12	1	0	0	45	30	0	2	3	3	2	2	1	1	0	0	0	1	1	0	0	0	1	0	0	1	0	1	0	0	0	0	1	0	0	0	0	1	1	1	1	1	1	1	0	0	0	1
33	0	12	0	1	0	25	40	0	2	3	3	2	2	1	1	0	0	0	1	1	0	0	0	1	0	0	1	0	1	0	0	0	0	1	0	0	0	0	1	1	1	1	1	1	1	0	0	0	1
33	0	12	0	0	1	45	20	1	2	3	3	2	2	1	1	0	0	0	1	1	0	0	0	1	0	0	1	0	1	0	0	0	0	1	0	0	0	0	1	1	1	1	1	1	1	0	0	0	1
34	0	1	1	0	0	25	40	1	1	4	4	2	2	4	1	0	0	0	0	0	0	0	0	0	0	0	1	0	0	0	0	0	0	0	0	0	0	0	1	1	1	1	1	1	1	0	0	0	0
34	0	1	0	1	0	35	40	0	1	4	4	2	2	4	1	0	0	0	0	0	0	0	0	0	0	0	1	0	0	0	0	0	0	0	0	0	0	0	1	1	1	1	1	1	1	0	0	0	0
34	0	1	0	0	1	35	30	0	1	4	4	2	2	4	1	0	0	0	0	0	0	0	0	0	0	0	1	0	0	0	0	0	0	0	0	0	0	0	1	1	1	1	1	1	1	0	0	0	0
34	0	2	1	0	0	35	30	0	3	4	4	2	2	4	1	0	0	0	0	0	0	0	0	0	0	0	1	0	0	0	0	0	0	0	0	0	0	0	1	1	1	1	1	1	1	0	0	0	0
34	0	2	0	1	0	35	20	0	3	4	4	2	2	4	1	0	0	0	0	0	0	0	0	0	0	0	1	0	0	0	0	0	0	0	0	0	0	0	1	1	1	1	1	1	1	0	0	0	0
34	0	2	0	0	1	25	30	1	3	4	4	2	2	4	1	0	0	0	0	0	0	0	0	0	0	0	1	0	0	0	0	0	0	0	0	0	0	0	1	1	1	1	1	1	1	0	0	0	0
34	0	3	1	0	0	45	30	0	1	4	4	2	2	4	1	0	0	0	0	0	0	0	0	0	0	0	1	0	0	0	0	0	0	0	0	0	0	0	1	1	1	1	1	1	1	0	0	0	0
34	0	3	0	1	0	25	40	1	1	4	4	2	2	4	1	0	0	0	0	0	0	0	0	0	0	0	1	0	0	0	0	0	0	0	0	0	0	0	1	1	1	1	1	1	1	0	0	0	0
34	0	3	0	0	1	45	20	0	1	4	4	2	2	4	1	0	0	0	0	0	0	0	0	0	0	0	1	0	0	0	0	0	0	0	0	0	0	0	1	1	1	1	1	1	1	0	0	0	0
34	0	4	1	0	0	25	20	0	3	4	4	2	2	4	1	0	0	0	0	0	0	0	0	0	0	0	1	0	0	0	0	0	0	0	0	0	0	0	1	1	1	1	1	1	1	0	0	0	0
34	0	4	0	1	0	25	20	1	3	4	4	2	2	4	1	0	0	0	0	0	0	0	0	0	0	0	1	0	0	0	0	0	0	0	0	0	0	0	1	1	1	1	1	1	1	0	0	0	0
34	0	4	0	0	1	25	20	0	3	4	4	2	2	4	1	0	0	0	0	0	0	0	0	0	0	0	1	0	0	0	0	0	0	0	0	0	0	0	1	1	1	1	1	1	1	0	0	0	0
34	0	5	1	0	0	25	40	1	1	4	4	2	2	4	1	0	0	0	0	0	0	0	0	0	0	0	1	0	0	0	0	0	0	0	0	0	0	0	1	1	1	1	1	1	1	0	0	0	0
34	0	5	0	1	0	35	40	0	1	4	4	2	2	4	1	0	0	0	0	0	0	0	0	0	0	0	1	0	0	0	0	0	0	0	0	0	0	0	1	1	1	1	1	1	1	0	0	0	0
34	0	5	0	0	1	35	30	0	1	4	4	2	2	4	1	0	0	0	0	0	0	0	0	0	0	0	1	0	0	0	0	0	0	0	0	0	0	0	1	1	1	1	1	1	1	0	0	0	0
34	0	6	1	0	0	35	20	1	3	4	4	2	2	4	1	0	0	0	0	0	0	0	0	0	0	0	1	0	0	0	0	0	0	0	0	0	0	0	1	1	1	1	1	1	1	0	0	0	0
34	0	6	0	1	0	35	20	0	3	4	4	2	2	4	1	0	0	0	0	0	0	0	0	0	0	0	1	0	0	0	0	0	0	0	0	0	0	0	1	1	1	1	1	1	1	0	0	0	0
34	0	6	0	0	1	45	20	0	3	4	4	2	2	4	1	0	0	0	0	0	0	0	0	0	0	0	1	0	0	0	0	0	0	0	0	0	0	0	1	1	1	1	1	1	1	0	0	0	0
34	0	7	1	0	0	45	30	0	3	4	4	2	2	4	1	0	0	0	0	0	0	0	0	0	0	0	1	0	0	0	0	0	0	0	0	0	0	0	1	1	1	1	1	1	1	0	0	0	0
34	0	7	0	1	0	35	30	0	3	4	4	2	2	4	1	0	0	0	0	0	0	0	0	0	0	0	1	0	0	0	0	0	0	0	0	0	0	0	1	1	1	1	1	1	1	0	0	0	0
34	0	7	0	0	1	35	40	1	3	4	4	2	2	4	1	0	0	0	0	0	0	0	0	0	0	0	1	0	0	0	0	0	0	0	0	0	0	0	1	1	1	1	1	1	1	0	0	0	0
34	0	8	1	0	0	35	40	1	1	4	4	2	2	4	1	0	0	0	0	0	0	0	0	0	0	0	1	0	0	0	0	0	0	0	0	0	0	0	1	1	1	1	1	1	1	0	0	0	0
34	0	8	0	1	0	45	30	0	1	4	4	2	2	4	1	0	0	0	0	0	0	0	0	0	0	0	1	0	0	0	0	0	0	0	0	0	0	0	1	1	1	1	1	1	1	0	0	0	0
34	0	8	0	0	1	45	40	0	1	4	4	2	2	4	1	0	0	0	0	0	0	0	0	0	0	0	1	0	0	0	0	0	0	0	0	0	0	0	1	1	1	1	1	1	1	0	0	0	0
34	0	9	1	0	0	25	20	1	2	4	4	2	2	4	1	0	0	0	0	0	0	0	0	0	0	0	1	0	0	0	0	0	0	0	0	0	0	0	1	1	1	1	1	1	1	0	0	0	0
34	0	9	0	1	0	45	40	0	2	4	4	2	2	4	1	0	0	0	0	0	0	0	0	0	0	0	1	0	0	0	0	0	0	0	0	0	0	0	1	1	1	1	1	1	1	0	0	0	0
34	0	9	0	0	1	25	40	0	2	4	4	2	2	4	1	0	0	0	0	0	0	0	0	0	0	0	1	0	0	0	0	0	0	0	0	0	0	0	1	1	1	1	1	1	1	0	0	0	0
34	0	10	1	0	0	35	40	1	1	4	4	2	2	4	1	0	0	0	0	0	0	0	0	0	0	0	1	0	0	0	0	0	0	0	0	0	0	0	1	1	1	1	1	1	1	0	0	0	0
34	0	10	0	1	0	45	30	0	1	4	4	2	2	4	1	0	0	0	0	0	0	0	0	0	0	0	1	0	0	0	0	0	0	0	0	0	0	0	1	1	1	1	1	1	1	0	0	0	0
34	0	10	0	0	1	45	40	0	1	4	4	2	2	4	1	0	0	0	0	0	0	0	0	0	0	0	1	0	0	0	0	0	0	0	0	0	0	0	1	1	1	1	1	1	1	0	0	0	0
34	0	11	1	0	0	45	40	0	3	4	4	2	2	4	1	0	0	0	0	0	0	0	0	0	0	0	1	0	0	0	0	0	0	0	0	0	0	0	1	1	1	1	1	1	1	0	0	0	0
34	0	11	0	1	0	25	30	0	3	4	4	2	2	4	1	0	0	0	0	0	0	0	0	0	0	0	1	0	0	0	0	0	0	0	0	0	0	0	1	1	1	1	1	1	1	0	0	0	0
34	0	11	0	0	1	25	30	1	3	4	4	2	2	4	1	0	0	0	0	0	0	0	0	0	0	0	1	0	0	0	0	0	0	0	0	0	0	0	1	1	1	1	1	1	1	0	0	0	0
34	0	12	1	0	0	45	30	0	3	4	4	2	2	4	1	0	0	0	0	0	0	0	0	0	0	0	1	0	0	0	0	0	0	0	0	0	0	0	1	1	1	1	1	1	1	0	0	0	0
34	0	12	0	1	0	25	40	1	3	4	4	2	2	4	1	0	0	0	0	0	0	0	0	0	0	0	1	0	0	0	0	0	0	0	0	0	0	0	1	1	1	1	1	1	1	0	0	0	0
34	0	12	0	0	1	45	20	0	3	4	4	2	2	4	1	0	0	0	0	0	0	0	0	0	0	0	1	0	0	0	0	0	0	0	0	0	0	0	1	1	1	1	1	1	1	0	0	0	0
35	0	1	1	0	0	25	40	1	3	3	2	2	2	4	1	0	0	0	0	1	0	0	1	1	0	0	0	1	0	0	0	0	0	0	0	0	0	0	1	1	1	1	1	1	0	0	0	0	1
35	0	1	0	1	0	35	40	0	3	3	2	2	2	4	1	0	0	0	0	1	0	0	1	1	0	0	0	1	0	0	0	0	0	0	0	0	0	0	1	1	1	1	1	1	0	0	0	0	1
35	0	1	0	0	1	35	30	0	3	3	2	2	2	4	1	0	0	0	0	1	0	0	1	1	0	0	0	1	0	0	0	0	0	0	0	0	0	0	1	1	1	1	1	1	0	0	0	0	1
35	0	2	1	0	0	35	30	0	3	3	2	2	2	4	1	0	0	0	0	1	0	0	1	1	0	0	0	1	0	0	0	0	0	0	0	0	0	0	1	1	1	1	1	1	0	0	0	0	1
35	0	2	0	1	0	35	20	1	3	3	2	2	2	4	1	0	0	0	0	1	0	0	1	1	0	0	0	1	0	0	0	0	0	0	0	0	0	0	1	1	1	1	1	1	0	0	0	0	1
35	0	2	0	0	1	25	30	0	3	3	2	2	2	4	1	0	0	0	0	1	0	0	1	1	0	0	0	1	0	0	0	0	0	0	0	0	0	0	1	1	1	1	1	1	0	0	0	0	1
35	0	3	1	0	0	45	30	0	3	3	2	2	2	4	1	0	0	0	0	1	0	0	1	1	0	0	0	1	0	0	0	0	0	0	0	0	0	0	1	1	1	1	1	1	0	0	0	0	1
35	0	3	0	1	0	25	40	0	3	3	2	2	2	4	1	0	0	0	0	1	0	0	1	1	0	0	0	1	0	0	0	0	0	0	0	0	0	0	1	1	1	1	1	1	0	0	0	0	1
35	0	3	0	0	1	45	20	1	3	3	2	2	2	4	1	0	0	0	0	1	0	0	1	1	0	0	0	1	0	0	0	0	0	0	0	0	0	0	1	1	1	1	1	1	0	0	0	0	1
35	0	4	1	0	0	25	20	0	3	3	2	2	2	4	1	0	0	0	0	1	0	0	1	1	0	0	0	1	0	0	0	0	0	0	0	0	0	0	1	1	1	1	1	1	0	0	0	0	1
35	0	4	0	1	0	25	20	1	3	3	2	2	2	4	1	0	0	0	0	1	0	0	1	1	0	0	0	1	0	0	0	0	0	0	0	0	0	0	1	1	1	1	1	1	0	0	0	0	1
35	0	4	0	0	1	25	20	0	3	3	2	2	2	4	1	0	0	0	0	1	0	0	1	1	0	0	0	1	0	0	0	0	0	0	0	0	0	0	1	1	1	1	1	1	0	0	0	0	1
35	0	5	1	0	0	25	40	1	1	3	2	2	2	4	1	0	0	0	0	1	0	0	1	1	0	0	0	1	0	0	0	0	0	0	0	0	0	0	1	1	1	1	1	1	0	0	0	0	1
35	0	5	0	1	0	35	40	0	1	3	2	2	2	4	1	0	0	0	0	1	0	0	1	1	0	0	0	1	0	0	0	0	0	0	0	0	0	0	1	1	1	1	1	1	0	0	0	0	1
35	0	5	0	0	1	35	30	0	1	3	2	2	2	4	1	0	0	0	0	1	0	0	1	1	0	0	0	1	0	0	0	0	0	0	0	0	0	0	1	1	1	1	1	1	0	0	0	0	1
35	0	6	1	0	0	35	20	1	1	3	2	2	2	4	1	0	0	0	0	1	0	0	1	1	0	0	0	1	0	0	0	0	0	0	0	0	0	0	1	1	1	1	1	1	0	0	0	0	1
35	0	6	0	1	0	35	20	0	1	3	2	2	2	4	1	0	0	0	0	1	0	0	1	1	0	0	0	1	0	0	0	0	0	0	0	0	0	0	1	1	1	1	1	1	0	0	0	0	1
35	0	6	0	0	1	45	20	0	1	3	2	2	2	4	1	0	0	0	0	1	0	0	1	1	0	0	0	1	0	0	0	0	0	0	0	0	0	0	1	1	1	1	1	1	0	0	0	0	1
35	0	7	1	0	0	45	30	0	3	3	2	2	2	4	1	0	0	0	0	1	0	0	1	1	0	0	0	1	0	0	0	0	0	0	0	0	0	0	1	1	1	1	1	1	0	0	0	0	1
35	0	7	0	1	0	35	30	0	3	3	2	2	2	4	1	0	0	0	0	1	0	0	1	1	0	0	0	1	0	0	0	0	0	0	0	0	0	0	1	1	1	1	1	1	0	0	0	0	1
35	0	7	0	0	1	35	40	1	3	3	2	2	2	4	1	0	0	0	0	1	0	0	1	1	0	0	0	1	0	0	0	0	0	0	0	0	0	0	1	1	1	1	1	1	0	0	0	0	1
35	0	8	1	0	0	35	40	1	1	3	2	2	2	4	1	0	0	0	0	1	0	0	1	1	0	0	0	1	0	0	0	0	0	0	0	0	0	0	1	1	1	1	1	1	0	0	0	0	1
35	0	8	0	1	0	45	30	0	1	3	2	2	2	4	1	0	0	0	0	1	0	0	1	1	0	0	0	1	0	0	0	0	0	0	0	0	0	0	1	1	1	1	1	1	0	0	0	0	1
35	0	8	0	0	1	45	40	0	1	3	2	2	2	4	1	0	0	0	0	1	0	0	1	1	0	0	0	1	0	0	0	0	0	0	0	0	0	0	1	1	1	1	1	1	0	0	0	0	1
35	0	9	1	0	0	25	20	1	3	3	2	2	2	4	1	0	0	0	0	1	0	0	1	1	0	0	0	1	0	0	0	0	0	0	0	0	0	0	1	1	1	1	1	1	0	0	0	0	1
35	0	9	0	1	0	45	40	0	3	3	2	2	2	4	1	0	0	0	0	1	0	0	1	1	0	0	0	1	0	0	0	0	0	0	0	0	0	0	1	1	1	1	1	1	0	0	0	0	1
35	0	9	0	0	1	25	40	0	3	3	2	2	2	4	1	0	0	0	0	1	0	0	1	1	0	0	0	1	0	0	0	0	0	0	0	0	0	0	1	1	1	1	1	1	0	0	0	0	1
35	0	10	1	0	0	35	40	1	1	3	2	2	2	4	1	0	0	0	0	1	0	0	1	1	0	0	0	1	0	0	0	0	0	0	0	0	0	0	1	1	1	1	1	1	0	0	0	0	1
35	0	10	0	1	0	45	30	0	1	3	2	2	2	4	1	0	0	0	0	1	0	0	1	1	0	0	0	1	0	0	0	0	0	0	0	0	0	0	1	1	1	1	1	1	0	0	0	0	1
35	0	10	0	0	1	45	40	0	1	3	2	2	2	4	1	0	0	0	0	1	0	0	1	1	0	0	0	1	0	0	0	0	0	0	0	0	0	0	1	1	1	1	1	1	0	0	0	0	1
35	0	11	1	0	0	45	40	1	3	3	2	2	2	4	1	0	0	0	0	1	0	0	1	1	0	0	0	1	0	0	0	0	0	0	0	0	0	0	1	1	1	1	1	1	0	0	0	0	1
35	0	11	0	1	0	25	30	0	3	3	2	2	2	4	1	0	0	0	0	1	0	0	1	1	0	0	0	1	0	0	0	0	0	0	0	0	0	0	1	1	1	1	1	1	0	0	0	0	1
35	0	11	0	0	1	25	30	0	3	3	2	2	2	4	1	0	0	0	0	1	0	0	1	1	0	0	0	1	0	0	0	0	0	0	0	0	0	0	1	1	1	1	1	1	0	0	0	0	1
35	0	12	1	0	0	45	30	0	1	3	2	2	2	4	1	0	0	0	0	1	0	0	1	1	0	0	0	1	0	0	0	0	0	0	0	0	0	0	1	1	1	1	1	1	0	0	0	0	1
35	0	12	0	1	0	25	40	1	1	3	2	2	2	4	1	0	0	0	0	1	0	0	1	1	0	0	0	1	0	0	0	0	0	0	0	0	0	0	1	1	1	1	1	1	0	0	0	0	1
35	0	12	0	0	1	45	20	0	1	3	2	2	2	4	1	0	0	0	0	1	0	0	1	1	0	0	0	1	0	0	0	0	0	0	0	0	0	0	1	1	1	1	1	1	0	0	0	0	1
36	0	1	1	0	0	25	40	0	3	3	3	1	2	1	1	0	0	0	0	0	0	0	1	0	0	0	0	0	0	0	0	0	0	0	0	0	0	0	1	1	1	1	1	1	0	0	0	0	1
36	0	1	0	1	0	35	40	0	3	3	3	1	2	1	1	0	0	0	0	0	0	0	1	0	0	0	0	0	0	0	0	0	0	0	0	0	0	0	1	1	1	1	1	1	0	0	0	0	1
36	0	1	0	0	1	35	30	1	3	3	3	1	2	1	1	0	0	0	0	0	0	0	1	0	0	0	0	0	0	0	0	0	0	0	0	0	0	0	1	1	1	1	1	1	0	0	0	0	1
36	0	2	1	0	0	35	30	0	3	3	3	1	2	1	1	0	0	0	0	0	0	0	1	0	0	0	0	0	0	0	0	0	0	0	0	0	0	0	1	1	1	1	1	1	0	0	0	0	1
36	0	2	0	1	0	35	20	1	3	3	3	1	2	1	1	0	0	0	0	0	0	0	1	0	0	0	0	0	0	0	0	0	0	0	0	0	0	0	1	1	1	1	1	1	0	0	0	0	1
36	0	2	0	0	1	25	30	0	3	3	3	1	2	1	1	0	0	0	0	0	0	0	1	0	0	0	0	0	0	0	0	0	0	0	0	0	0	0	1	1	1	1	1	1	0	0	0	0	1
36	0	3	1	0	0	45	30	0	3	3	3	1	2	1	1	0	0	0	0	0	0	0	1	0	0	0	0	0	0	0	0	0	0	0	0	0	0	0	1	1	1	1	1	1	0	0	0	0	1
36	0	3	0	1	0	25	40	0	3	3	3	1	2	1	1	0	0	0	0	0	0	0	1	0	0	0	0	0	0	0	0	0	0	0	0	0	0	0	1	1	1	1	1	1	0	0	0	0	1
36	0	3	0	0	1	45	20	1	3	3	3	1	2	1	1	0	0	0	0	0	0	0	1	0	0	0	0	0	0	0	0	0	0	0	0	0	0	0	1	1	1	1	1	1	0	0	0	0	1
36	0	4	1	0	0	25	20	0	3	3	3	1	2	1	1	0	0	0	0	0	0	0	1	0	0	0	0	0	0	0	0	0	0	0	0	0	0	0	1	1	1	1	1	1	0	0	0	0	1
36	0	4	0	1	0	25	20	1	3	3	3	1	2	1	1	0	0	0	0	0	0	0	1	0	0	0	0	0	0	0	0	0	0	0	0	0	0	0	1	1	1	1	1	1	0	0	0	0	1
36	0	4	0	0	1	25	20	0	3	3	3	1	2	1	1	0	0	0	0	0	0	0	1	0	0	0	0	0	0	0	0	0	0	0	0	0	0	0	1	1	1	1	1	1	0	0	0	0	1
36	0	5	1	0	0	25	40	0	3	3	3	1	2	1	1	0	0	0	0	0	0	0	1	0	0	0	0	0	0	0	0	0	0	0	0	0	0	0	1	1	1	1	1	1	0	0	0	0	1
36	0	5	0	1	0	35	40	0	3	3	3	1	2	1	1	0	0	0	0	0	0	0	1	0	0	0	0	0	0	0	0	0	0	0	0	0	0	0	1	1	1	1	1	1	0	0	0	0	1
36	0	5	0	0	1	35	30	1	3	3	3	1	2	1	1	0	0	0	0	0	0	0	1	0	0	0	0	0	0	0	0	0	0	0	0	0	0	0	1	1	1	1	1	1	0	0	0	0	1
36	0	6	1	0	0	35	20	0	4	3	3	1	2	1	1	0	0	0	0	0	0	0	1	0	0	0	0	0	0	0	0	0	0	0	0	0	0	0	1	1	1	1	1	1	0	0	0	0	1
36	0	6	0	1	0	35	20	0	4	3	3	1	2	1	1	0	0	0	0	0	0	0	1	0	0	0	0	0	0	0	0	0	0	0	0	0	0	0	1	1	1	1	1	1	0	0	0	0	1
36	0	6	0	0	1	45	20	1	4	3	3	1	2	1	1	0	0	0	0	0	0	0	1	0	0	0	0	0	0	0	0	0	0	0	0	0	0	0	1	1	1	1	1	1	0	0	0	0	1
36	0	7	1	0	0	45	30	0	3	3	3	1	2	1	1	0	0	0	0	0	0	0	1	0	0	0	0	0	0	0	0	0	0	0	0	0	0	0	1	1	1	1	1	1	0	0	0	0	1
36	0	7	0	1	0	35	30	0	3	3	3	1	2	1	1	0	0	0	0	0	0	0	1	0	0	0	0	0	0	0	0	0	0	0	0	0	0	0	1	1	1	1	1	1	0	0	0	0	1
36	0	7	0	0	1	35	40	1	3	3	3	1	2	1	1	0	0	0	0	0	0	0	1	0	0	0	0	0	0	0	0	0	0	0	0	0	0	0	1	1	1	1	1	1	0	0	0	0	1
36	0	8	1	0	0	35	40	0	3	3	3	1	2	1	1	0	0	0	0	0	0	0	1	0	0	0	0	0	0	0	0	0	0	0	0	0	0	0	1	1	1	1	1	1	0	0	0	0	1
36	0	8	0	1	0	45	30	0	3	3	3	1	2	1	1	0	0	0	0	0	0	0	1	0	0	0	0	0	0	0	0	0	0	0	0	0	0	0	1	1	1	1	1	1	0	0	0	0	1
36	0	8	0	0	1	45	40	1	3	3	3	1	2	1	1	0	0	0	0	0	0	0	1	0	0	0	0	0	0	0	0	0	0	0	0	0	0	0	1	1	1	1	1	1	0	0	0	0	1
36	0	9	1	0	0	25	20	1	4	3	3	1	2	1	1	0	0	0	0	0	0	0	1	0	0	0	0	0	0	0	0	0	0	0	0	0	0	0	1	1	1	1	1	1	0	0	0	0	1
36	0	9	0	1	0	45	40	0	4	3	3	1	2	1	1	0	0	0	0	0	0	0	1	0	0	0	0	0	0	0	0	0	0	0	0	0	0	0	1	1	1	1	1	1	0	0	0	0	1
36	0	9	0	0	1	25	40	0	4	3	3	1	2	1	1	0	0	0	0	0	0	0	1	0	0	0	0	0	0	0	0	0	0	0	0	0	0	0	1	1	1	1	1	1	0	0	0	0	1
36	0	10	1	0	0	35	40	0	3	3	3	1	2	1	1	0	0	0	0	0	0	0	1	0	0	0	0	0	0	0	0	0	0	0	0	0	0	0	1	1	1	1	1	1	0	0	0	0	1
36	0	10	0	1	0	45	30	1	3	3	3	1	2	1	1	0	0	0	0	0	0	0	1	0	0	0	0	0	0	0	0	0	0	0	0	0	0	0	1	1	1	1	1	1	0	0	0	0	1
36	0	10	0	0	1	45	40	0	3	3	3	1	2	1	1	0	0	0	0	0	0	0	1	0	0	0	0	0	0	0	0	0	0	0	0	0	0	0	1	1	1	1	1	1	0	0	0	0	1
36	0	11	1	0	0	45	40	0	3	3	3	1	2	1	1	0	0	0	0	0	0	0	1	0	0	0	0	0	0	0	0	0	0	0	0	0	0	0	1	1	1	1	1	1	0	0	0	0	1
36	0	11	0	1	0	25	30	0	3	3	3	1	2	1	1	0	0	0	0	0	0	0	1	0	0	0	0	0	0	0	0	0	0	0	0	0	0	0	1	1	1	1	1	1	0	0	0	0	1
36	0	11	0	0	1	25	30	1	3	3	3	1	2	1	1	0	0	0	0	0	0	0	1	0	0	0	0	0	0	0	0	0	0	0	0	0	0	0	1	1	1	1	1	1	0	0	0	0	1
36	0	12	1	0	0	45	30	0	4	3	3	1	2	1	1	0	0	0	0	0	0	0	1	0	0	0	0	0	0	0	0	0	0	0	0	0	0	0	1	1	1	1	1	1	0	0	0	0	1
36	0	12	0	1	0	25	40	0	4	3	3	1	2	1	1	0	0	0	0	0	0	0	1	0	0	0	0	0	0	0	0	0	0	0	0	0	0	0	1	1	1	1	1	1	0	0	0	0	1
36	0	12	0	0	1	45	20	1	4	3	3	1	2	1	1	0	0	0	0	0	0	0	1	0	0	0	0	0	0	0	0	0	0	0	0	0	0	0	1	1	1	1	1	1	0	0	0	0	1
37	0	1	1	0	0	25	40	0	2	3	2	1	2	4	1	0	0	0	0	0	0	0	1	0	0	0	0	1	1	0	0	0	0	0	0	0	0	0	1	1	1	1	1	1	0	0	0	0	0
37	0	1	0	1	0	35	40	0	2	3	2	1	2	4	1	0	0	0	0	0	0	0	1	0	0	0	0	1	1	0	0	0	0	0	0	0	0	0	1	1	1	1	1	1	0	0	0	0	0
37	0	1	0	0	1	35	30	1	2	3	2	1	2	4	1	0	0	0	0	0	0	0	1	0	0	0	0	1	1	0	0	0	0	0	0	0	0	0	1	1	1	1	1	1	0	0	0	0	0
37	0	2	1	0	0	35	30	1	3	3	2	1	2	4	1	0	0	0	0	0	0	0	1	0	0	0	0	1	1	0	0	0	0	0	0	0	0	0	1	1	1	1	1	1	0	0	0	0	0
37	0	2	0	1	0	35	20	0	3	3	2	1	2	4	1	0	0	0	0	0	0	0	1	0	0	0	0	1	1	0	0	0	0	0	0	0	0	0	1	1	1	1	1	1	0	0	0	0	0
37	0	2	0	0	1	25	30	0	3	3	2	1	2	4	1	0	0	0	0	0	0	0	1	0	0	0	0	1	1	0	0	0	0	0	0	0	0	0	1	1	1	1	1	1	0	0	0	0	0
37	0	3	1	0	0	45	30	0	2	3	2	1	2	4	1	0	0	0	0	0	0	0	1	0	0	0	0	1	1	0	0	0	0	0	0	0	0	0	1	1	1	1	1	1	0	0	0	0	0
37	0	3	0	1	0	25	40	0	2	3	2	1	2	4	1	0	0	0	0	0	0	0	1	0	0	0	0	1	1	0	0	0	0	0	0	0	0	0	1	1	1	1	1	1	0	0	0	0	0
37	0	3	0	0	1	45	20	1	2	3	2	1	2	4	1	0	0	0	0	0	0	0	1	0	0	0	0	1	1	0	0	0	0	0	0	0	0	0	1	1	1	1	1	1	0	0	0	0	0
37	0	4	1	0	0	25	20	0	3	3	2	1	2	4	1	0	0	0	0	0	0	0	1	0	0	0	0	1	1	0	0	0	0	0	0	0	0	0	1	1	1	1	1	1	0	0	0	0	0
37	0	4	0	1	0	25	20	1	3	3	2	1	2	4	1	0	0	0	0	0	0	0	1	0	0	0	0	1	1	0	0	0	0	0	0	0	0	0	1	1	1	1	1	1	0	0	0	0	0
37	0	4	0	0	1	25	20	0	3	3	2	1	2	4	1	0	0	0	0	0	0	0	1	0	0	0	0	1	1	0	0	0	0	0	0	0	0	0	1	1	1	1	1	1	0	0	0	0	0
37	0	5	1	0	0	25	40	0	2	3	2	1	2	4	1	0	0	0	0	0	0	0	1	0	0	0	0	1	1	0	0	0	0	0	0	0	0	0	1	1	1	1	1	1	0	0	0	0	0
37	0	5	0	1	0	35	40	0	2	3	2	1	2	4	1	0	0	0	0	0	0	0	1	0	0	0	0	1	1	0	0	0	0	0	0	0	0	0	1	1	1	1	1	1	0	0	0	0	0
37	0	5	0	0	1	35	30	1	2	3	2	1	2	4	1	0	0	0	0	0	0	0	1	0	0	0	0	1	1	0	0	0	0	0	0	0	0	0	1	1	1	1	1	1	0	0	0	0	0
37	0	6	1	0	0	35	20	0	3	3	2	1	2	4	1	0	0	0	0	0	0	0	1	0	0	0	0	1	1	0	0	0	0	0	0	0	0	0	1	1	1	1	1	1	0	0	0	0	0
37	0	6	0	1	0	35	20	1	3	3	2	1	2	4	1	0	0	0	0	0	0	0	1	0	0	0	0	1	1	0	0	0	0	0	0	0	0	0	1	1	1	1	1	1	0	0	0	0	0
37	0	6	0	0	1	45	20	0	3	3	2	1	2	4	1	0	0	0	0	0	0	0	1	0	0	0	0	1	1	0	0	0	0	0	0	0	0	0	1	1	1	1	1	1	0	0	0	0	0
37	0	7	1	0	0	45	30	0	1	3	2	1	2	4	1	0	0	0	0	0	0	0	1	0	0	0	0	1	1	0	0	0	0	0	0	0	0	0	1	1	1	1	1	1	0	0	0	0	0
37	0	7	0	1	0	35	30	1	1	3	2	1	2	4	1	0	0	0	0	0	0	0	1	0	0	0	0	1	1	0	0	0	0	0	0	0	0	0	1	1	1	1	1	1	0	0	0	0	0
37	0	7	0	0	1	35	40	0	1	3	2	1	2	4	1	0	0	0	0	0	0	0	1	0	0	0	0	1	1	0	0	0	0	0	0	0	0	0	1	1	1	1	1	1	0	0	0	0	0
37	0	8	1	0	0	35	40	1	3	3	2	1	2	4	1	0	0	0	0	0	0	0	1	0	0	0	0	1	1	0	0	0	0	0	0	0	0	0	1	1	1	1	1	1	0	0	0	0	0
37	0	8	0	1	0	45	30	0	3	3	2	1	2	4	1	0	0	0	0	0	0	0	1	0	0	0	0	1	1	0	0	0	0	0	0	0	0	0	1	1	1	1	1	1	0	0	0	0	0
37	0	8	0	0	1	45	40	0	3	3	2	1	2	4	1	0	0	0	0	0	0	0	1	0	0	0	0	1	1	0	0	0	0	0	0	0	0	0	1	1	1	1	1	1	0	0	0	0	0
37	0	9	1	0	0	25	20	1	3	3	2	1	2	4	1	0	0	0	0	0	0	0	1	0	0	0	0	1	1	0	0	0	0	0	0	0	0	0	1	1	1	1	1	1	0	0	0	0	0
37	0	9	0	1	0	45	40	0	3	3	2	1	2	4	1	0	0	0	0	0	0	0	1	0	0	0	0	1	1	0	0	0	0	0	0	0	0	0	1	1	1	1	1	1	0	0	0	0	0
37	0	9	0	0	1	25	40	0	3	3	2	1	2	4	1	0	0	0	0	0	0	0	1	0	0	0	0	1	1	0	0	0	0	0	0	0	0	0	1	1	1	1	1	1	0	0	0	0	0
37	0	10	1	0	0	35	40	0	2	3	2	1	2	4	1	0	0	0	0	0	0	0	1	0	0	0	0	1	1	0	0	0	0	0	0	0	0	0	1	1	1	1	1	1	0	0	0	0	0
37	0	10	0	1	0	45	30	1	2	3	2	1	2	4	1	0	0	0	0	0	0	0	1	0	0	0	0	1	1	0	0	0	0	0	0	0	0	0	1	1	1	1	1	1	0	0	0	0	0
37	0	10	0	0	1	45	40	0	2	3	2	1	2	4	1	0	0	0	0	0	0	0	1	0	0	0	0	1	1	0	0	0	0	0	0	0	0	0	1	1	1	1	1	1	0	0	0	0	0
37	0	11	1	0	0	45	40	0	3	3	2	1	2	4	1	0	0	0	0	0	0	0	1	0	0	0	0	1	1	0	0	0	0	0	0	0	0	0	1	1	1	1	1	1	0	0	0	0	0
37	0	11	0	1	0	25	30	1	3	3	2	1	2	4	1	0	0	0	0	0	0	0	1	0	0	0	0	1	1	0	0	0	0	0	0	0	0	0	1	1	1	1	1	1	0	0	0	0	0
37	0	11	0	0	1	25	30	0	3	3	2	1	2	4	1	0	0	0	0	0	0	0	1	0	0	0	0	1	1	0	0	0	0	0	0	0	0	0	1	1	1	1	1	1	0	0	0	0	0
37	0	12	1	0	0	45	30	0	2	3	2	1	2	4	1	0	0	0	0	0	0	0	1	0	0	0	0	1	1	0	0	0	0	0	0	0	0	0	1	1	1	1	1	1	0	0	0	0	0
37	0	12	0	1	0	25	40	0	2	3	2	1	2	4	1	0	0	0	0	0	0	0	1	0	0	0	0	1	1	0	0	0	0	0	0	0	0	0	1	1	1	1	1	1	0	0	0	0	0
37	0	12	0	0	1	45	20	1	2	3	2	1	2	4	1	0	0	0	0	0	0	0	1	0	0	0	0	1	1	0	0	0	0	0	0	0	0	0	1	1	1	1	1	1	0	0	0	0	0
38	0	1	1	0	0	25	40	1	3	3	3	2	2	4	1	0	0	0	0	0	0	0	1	1	1	1	0	1	0	0	0	0	0	0	0	0	0	0	1	0	1	1	1	1	0	0	0	0	0
38	0	1	0	1	0	35	40	0	3	3	3	2	2	4	1	0	0	0	0	0	0	0	1	1	1	1	0	1	0	0	0	0	0	0	0	0	0	0	1	0	1	1	1	1	0	0	0	0	0
38	0	1	0	0	1	35	30	0	3	3	3	2	2	4	1	0	0	0	0	0	0	0	1	1	1	1	0	1	0	0	0	0	0	0	0	0	0	0	1	0	1	1	1	1	0	0	0	0	0
38	0	2	1	0	0	35	30	0	3	3	3	2	2	4	1	0	0	0	0	0	0	0	1	1	1	1	0	1	0	0	0	0	0	0	0	0	0	0	1	0	1	1	1	1	0	0	0	0	0
38	0	2	0	1	0	35	20	1	3	3	3	2	2	4	1	0	0	0	0	0	0	0	1	1	1	1	0	1	0	0	0	0	0	0	0	0	0	0	1	0	1	1	1	1	0	0	0	0	0
38	0	2	0	0	1	25	30	0	3	3	3	2	2	4	1	0	0	0	0	0	0	0	1	1	1	1	0	1	0	0	0	0	0	0	0	0	0	0	1	0	1	1	1	1	0	0	0	0	0
38	0	3	1	0	0	45	30	0	2	3	3	2	2	4	1	0	0	0	0	0	0	0	1	1	1	1	0	1	0	0	0	0	0	0	0	0	0	0	1	0	1	1	1	1	0	0	0	0	0
38	0	3	0	1	0	25	40	0	2	3	3	2	2	4	1	0	0	0	0	0	0	0	1	1	1	1	0	1	0	0	0	0	0	0	0	0	0	0	1	0	1	1	1	1	0	0	0	0	0
38	0	3	0	0	1	45	20	1	2	3	3	2	2	4	1	0	0	0	0	0	0	0	1	1	1	1	0	1	0	0	0	0	0	0	0	0	0	0	1	0	1	1	1	1	0	0	0	0	0
38	0	4	1	0	0	25	20	0	3	3	3	2	2	4	1	0	0	0	0	0	0	0	1	1	1	1	0	1	0	0	0	0	0	0	0	0	0	0	1	0	1	1	1	1	0	0	0	0	0
38	0	4	0	1	0	25	20	1	3	3	3	2	2	4	1	0	0	0	0	0	0	0	1	1	1	1	0	1	0	0	0	0	0	0	0	0	0	0	1	0	1	1	1	1	0	0	0	0	0
38	0	4	0	0	1	25	20	0	3	3	3	2	2	4	1	0	0	0	0	0	0	0	1	1	1	1	0	1	0	0	0	0	0	0	0	0	0	0	1	0	1	1	1	1	0	0	0	0	0
38	0	5	1	0	0	25	40	1	3	3	3	2	2	4	1	0	0	0	0	0	0	0	1	1	1	1	0	1	0	0	0	0	0	0	0	0	0	0	1	0	1	1	1	1	0	0	0	0	0
38	0	5	0	1	0	35	40	0	3	3	3	2	2	4	1	0	0	0	0	0	0	0	1	1	1	1	0	1	0	0	0	0	0	0	0	0	0	0	1	0	1	1	1	1	0	0	0	0	0
38	0	5	0	0	1	35	30	0	3	3	3	2	2	4	1	0	0	0	0	0	0	0	1	1	1	1	0	1	0	0	0	0	0	0	0	0	0	0	1	0	1	1	1	1	0	0	0	0	0
38	0	6	1	0	0	35	20	1	3	3	3	2	2	4	1	0	0	0	0	0	0	0	1	1	1	1	0	1	0	0	0	0	0	0	0	0	0	0	1	0	1	1	1	1	0	0	0	0	0
38	0	6	0	1	0	35	20	0	3	3	3	2	2	4	1	0	0	0	0	0	0	0	1	1	1	1	0	1	0	0	0	0	0	0	0	0	0	0	1	0	1	1	1	1	0	0	0	0	0
38	0	6	0	0	1	45	20	0	3	3	3	2	2	4	1	0	0	0	0	0	0	0	1	1	1	1	0	1	0	0	0	0	0	0	0	0	0	0	1	0	1	1	1	1	0	0	0	0	0
38	0	7	1	0	0	45	30	1	3	3	3	2	2	4	1	0	0	0	0	0	0	0	1	1	1	1	0	1	0	0	0	0	0	0	0	0	0	0	1	0	1	1	1	1	0	0	0	0	0
38	0	7	0	1	0	35	30	0	3	3	3	2	2	4	1	0	0	0	0	0	0	0	1	1	1	1	0	1	0	0	0	0	0	0	0	0	0	0	1	0	1	1	1	1	0	0	0	0	0
38	0	7	0	0	1	35	40	0	3	3	3	2	2	4	1	0	0	0	0	0	0	0	1	1	1	1	0	1	0	0	0	0	0	0	0	0	0	0	1	0	1	1	1	1	0	0	0	0	0
38	0	8	1	0	0	35	40	1	3	3	3	2	2	4	1	0	0	0	0	0	0	0	1	1	1	1	0	1	0	0	0	0	0	0	0	0	0	0	1	0	1	1	1	1	0	0	0	0	0
38	0	8	0	1	0	45	30	0	3	3	3	2	2	4	1	0	0	0	0	0	0	0	1	1	1	1	0	1	0	0	0	0	0	0	0	0	0	0	1	0	1	1	1	1	0	0	0	0	0
38	0	8	0	0	1	45	40	0	3	3	3	2	2	4	1	0	0	0	0	0	0	0	1	1	1	1	0	1	0	0	0	0	0	0	0	0	0	0	1	0	1	1	1	1	0	0	0	0	0
38	0	9	1	0	0	25	20	1	3	3	3	2	2	4	1	0	0	0	0	0	0	0	1	1	1	1	0	1	0	0	0	0	0	0	0	0	0	0	1	0	1	1	1	1	0	0	0	0	0
38	0	9	0	1	0	45	40	0	3	3	3	2	2	4	1	0	0	0	0	0	0	0	1	1	1	1	0	1	0	0	0	0	0	0	0	0	0	0	1	0	1	1	1	1	0	0	0	0	0
38	0	9	0	0	1	25	40	0	3	3	3	2	2	4	1	0	0	0	0	0	0	0	1	1	1	1	0	1	0	0	0	0	0	0	0	0	0	0	1	0	1	1	1	1	0	0	0	0	0
38	0	10	1	0	0	35	40	0	2	3	3	2	2	4	1	0	0	0	0	0	0	0	1	1	1	1	0	1	0	0	0	0	0	0	0	0	0	0	1	0	1	1	1	1	0	0	0	0	0
38	0	10	0	1	0	45	30	1	2	3	3	2	2	4	1	0	0	0	0	0	0	0	1	1	1	1	0	1	0	0	0	0	0	0	0	0	0	0	1	0	1	1	1	1	0	0	0	0	0
38	0	10	0	0	1	45	40	0	2	3	3	2	2	4	1	0	0	0	0	0	0	0	1	1	1	1	0	1	0	0	0	0	0	0	0	0	0	0	1	0	1	1	1	1	0	0	0	0	0
38	0	11	1	0	0	45	40	1	3	3	3	2	2	4	1	0	0	0	0	0	0	0	1	1	1	1	0	1	0	0	0	0	0	0	0	0	0	0	1	0	1	1	1	1	0	0	0	0	0
38	0	11	0	1	0	25	30	0	3	3	3	2	2	4	1	0	0	0	0	0	0	0	1	1	1	1	0	1	0	0	0	0	0	0	0	0	0	0	1	0	1	1	1	1	0	0	0	0	0
38	0	11	0	0	1	25	30	0	3	3	3	2	2	4	1	0	0	0	0	0	0	0	1	1	1	1	0	1	0	0	0	0	0	0	0	0	0	0	1	0	1	1	1	1	0	0	0	0	0
38	0	12	1	0	0	45	30	0	2	3	3	2	2	4	1	0	0	0	0	0	0	0	1	1	1	1	0	1	0	0	0	0	0	0	0	0	0	0	1	0	1	1	1	1	0	0	0	0	0
38	0	12	0	1	0	25	40	0	2	3	3	2	2	4	1	0	0	0	0	0	0	0	1	1	1	1	0	1	0	0	0	0	0	0	0	0	0	0	1	0	1	1	1	1	0	0	0	0	0
38	0	12	0	0	1	45	20	1	2	3	3	2	2	4	1	0	0	0	0	0	0	0	1	1	1	1	0	1	0	0	0	0	0	0	0	0	0	0	1	0	1	1	1	1	0	0	0	0	0
39	0	1	1	0	0	25	40	1	1	4	3	2	2	4	1	0	0	0	1	0	0	0	1	1	0	0	1	0	0	0	0	0	0	0	0	0	0	0	1	1	1	1	1	1	1	1	0	0	1
39	0	1	0	1	0	35	40	0	1	4	3	2	2	4	1	0	0	0	1	0	0	0	1	1	0	0	1	0	0	0	0	0	0	0	0	0	0	0	1	1	1	1	1	1	1	1	0	0	1
39	0	1	0	0	1	35	30	0	1	4	3	2	2	4	1	0	0	0	1	0	0	0	1	1	0	0	1	0	0	0	0	0	0	0	0	0	0	0	1	1	1	1	1	1	1	1	0	0	1
39	0	2	1	0	0	35	30	0	3	4	3	2	2	4	1	0	0	0	1	0	0	0	1	1	0	0	1	0	0	0	0	0	0	0	0	0	0	0	1	1	1	1	1	1	1	1	0	0	1
39	0	2	0	1	0	35	20	1	3	4	3	2	2	4	1	0	0	0	1	0	0	0	1	1	0	0	1	0	0	0	0	0	0	0	0	0	0	0	1	1	1	1	1	1	1	1	0	0	1
39	0	2	0	0	1	25	30	0	3	4	3	2	2	4	1	0	0	0	1	0	0	0	1	1	0	0	1	0	0	0	0	0	0	0	0	0	0	0	1	1	1	1	1	1	1	1	0	0	1
39	0	3	1	0	0	45	30	0	1	4	3	2	2	4	1	0	0	0	1	0	0	0	1	1	0	0	1	0	0	0	0	0	0	0	0	0	0	0	1	1	1	1	1	1	1	1	0	0	1
39	0	3	0	1	0	25	40	1	1	4	3	2	2	4	1	0	0	0	1	0	0	0	1	1	0	0	1	0	0	0	0	0	0	0	0	0	0	0	1	1	1	1	1	1	1	1	0	0	1
39	0	3	0	0	1	45	20	0	1	4	3	2	2	4	1	0	0	0	1	0	0	0	1	1	0	0	1	0	0	0	0	0	0	0	0	0	0	0	1	1	1	1	1	1	1	1	0	0	1
39	0	4	1	0	0	25	20	0	3	4	3	2	2	4	1	0	0	0	1	0	0	0	1	1	0	0	1	0	0	0	0	0	0	0	0	0	0	0	1	1	1	1	1	1	1	1	0	0	1
39	0	4	0	1	0	25	20	1	3	4	3	2	2	4	1	0	0	0	1	0	0	0	1	1	0	0	1	0	0	0	0	0	0	0	0	0	0	0	1	1	1	1	1	1	1	1	0	0	1
39	0	4	0	0	1	25	20	0	3	4	3	2	2	4	1	0	0	0	1	0	0	0	1	1	0	0	1	0	0	0	0	0	0	0	0	0	0	0	1	1	1	1	1	1	1	1	0	0	1
39	0	5	1	0	0	25	40	1	1	4	3	2	2	4	1	0	0	0	1	0	0	0	1	1	0	0	1	0	0	0	0	0	0	0	0	0	0	0	1	1	1	1	1	1	1	1	0	0	1
39	0	5	0	1	0	35	40	0	1	4	3	2	2	4	1	0	0	0	1	0	0	0	1	1	0	0	1	0	0	0	0	0	0	0	0	0	0	0	1	1	1	1	1	1	1	1	0	0	1
39	0	5	0	0	1	35	30	0	1	4	3	2	2	4	1	0	0	0	1	0	0	0	1	1	0	0	1	0	0	0	0	0	0	0	0	0	0	0	1	1	1	1	1	1	1	1	0	0	1
39	0	6	1	0	0	35	20	0	3	4	3	2	2	4	1	0	0	0	1	0	0	0	1	1	0	0	1	0	0	0	0	0	0	0	0	0	0	0	1	1	1	1	1	1	1	1	0	0	1
39	0	6	0	1	0	35	20	0	3	4	3	2	2	4	1	0	0	0	1	0	0	0	1	1	0	0	1	0	0	0	0	0	0	0	0	0	0	0	1	1	1	1	1	1	1	1	0	0	1
39	0	6	0	0	1	45	20	1	3	4	3	2	2	4	1	0	0	0	1	0	0	0	1	1	0	0	1	0	0	0	0	0	0	0	0	0	0	0	1	1	1	1	1	1	1	1	0	0	1
39	0	7	1	0	0	45	30	0	3	4	3	2	2	4	1	0	0	0	1	0	0	0	1	1	0	0	1	0	0	0	0	0	0	0	0	0	0	0	1	1	1	1	1	1	1	1	0	0	1
39	0	7	0	1	0	35	30	1	3	4	3	2	2	4	1	0	0	0	1	0	0	0	1	1	0	0	1	0	0	0	0	0	0	0	0	0	0	0	1	1	1	1	1	1	1	1	0	0	1
39	0	7	0	0	1	35	40	0	3	4	3	2	2	4	1	0	0	0	1	0	0	0	1	1	0	0	1	0	0	0	0	0	0	0	0	0	0	0	1	1	1	1	1	1	1	1	0	0	1
39	0	8	1	0	0	35	40	0	2	4	3	2	2	4	1	0	0	0	1	0	0	0	1	1	0	0	1	0	0	0	0	0	0	0	0	0	0	0	1	1	1	1	1	1	1	1	0	0	1
39	0	8	0	1	0	45	30	1	2	4	3	2	2	4	1	0	0	0	1	0	0	0	1	1	0	0	1	0	0	0	0	0	0	0	0	0	0	0	1	1	1	1	1	1	1	1	0	0	1
39	0	8	0	0	1	45	40	0	2	4	3	2	2	4	1	0	0	0	1	0	0	0	1	1	0	0	1	0	0	0	0	0	0	0	0	0	0	0	1	1	1	1	1	1	1	1	0	0	1
39	0	9	1	0	0	25	20	0	3	4	3	2	2	4	1	0	0	0	1	0	0	0	1	1	0	0	1	0	0	0	0	0	0	0	0	0	0	0	1	1	1	1	1	1	1	1	0	0	1
39	0	9	0	1	0	45	40	0	3	4	3	2	2	4	1	0	0	0	1	0	0	0	1	1	0	0	1	0	0	0	0	0	0	0	0	0	0	0	1	1	1	1	1	1	1	1	0	0	1
39	0	9	0	0	1	25	40	1	3	4	3	2	2	4	1	0	0	0	1	0	0	0	1	1	0	0	1	0	0	0	0	0	0	0	0	0	0	0	1	1	1	1	1	1	1	1	0	0	1
39	0	10	1	0	0	35	40	1	1	4	3	2	2	4	1	0	0	0	1	0	0	0	1	1	0	0	1	0	0	0	0	0	0	0	0	0	0	0	1	1	1	1	1	1	1	1	0	0	1
39	0	10	0	1	0	45	30	0	1	4	3	2	2	4	1	0	0	0	1	0	0	0	1	1	0	0	1	0	0	0	0	0	0	0	0	0	0	0	1	1	1	1	1	1	1	1	0	0	1
39	0	10	0	0	1	45	40	0	1	4	3	2	2	4	1	0	0	0	1	0	0	0	1	1	0	0	1	0	0	0	0	0	0	0	0	0	0	0	1	1	1	1	1	1	1	1	0	0	1
39	0	11	1	0	0	45	40	0	1	4	3	2	2	4	1	0	0	0	1	0	0	0	1	1	0	0	1	0	0	0	0	0	0	0	0	0	0	0	1	1	1	1	1	1	1	1	0	0	1
39	0	11	0	1	0	25	30	1	1	4	3	2	2	4	1	0	0	0	1	0	0	0	1	1	0	0	1	0	0	0	0	0	0	0	0	0	0	0	1	1	1	1	1	1	1	1	0	0	1
39	0	11	0	0	1	25	30	0	1	4	3	2	2	4	1	0	0	0	1	0	0	0	1	1	0	0	1	0	0	0	0	0	0	0	0	0	0	0	1	1	1	1	1	1	1	1	0	0	1
39	0	12	1	0	0	45	30	0	1	4	3	2	2	4	1	0	0	0	1	0	0	0	1	1	0	0	1	0	0	0	0	0	0	0	0	0	0	0	1	1	1	1	1	1	1	1	0	0	1
39	0	12	0	1	0	25	40	1	1	4	3	2	2	4	1	0	0	0	1	0	0	0	1	1	0	0	1	0	0	0	0	0	0	0	0	0	0	0	1	1	1	1	1	1	1	1	0	0	1
39	0	12	0	0	1	45	20	0	1	4	3	2	2	4	1	0	0	0	1	0	0	0	1	1	0	0	1	0	0	0	0	0	0	0	0	0	0	0	1	1	1	1	1	1	1	1	0	0	1
40	0	1	1	0	0	25	40	1	1	3	4	2	2	4	1	0	1	0	0	1	1	0	1	1	0	1	1	1	0	0	0	0	0	0	0	0	0	0	1	1	1	1	1	1	0	0	0	0	0
40	0	1	0	1	0	35	40	0	1	3	4	2	2	4	1	0	1	0	0	1	1	0	1	1	0	1	1	1	0	0	0	0	0	0	0	0	0	0	1	1	1	1	1	1	0	0	0	0	0
40	0	1	0	0	1	35	30	0	1	3	4	2	2	4	1	0	1	0	0	1	1	0	1	1	0	1	1	1	0	0	0	0	0	0	0	0	0	0	1	1	1	1	1	1	0	0	0	0	0
40	0	2	1	0	0	35	30	0	1	3	4	2	2	4	1	0	1	0	0	1	1	0	1	1	0	1	1	1	0	0	0	0	0	0	0	0	0	0	1	1	1	1	1	1	0	0	0	0	0
40	0	2	0	1	0	35	20	0	1	3	4	2	2	4	1	0	1	0	0	1	1	0	1	1	0	1	1	1	0	0	0	0	0	0	0	0	0	0	1	1	1	1	1	1	0	0	0	0	0
40	0	2	0	0	1	25	30	1	1	3	4	2	2	4	1	0	1	0	0	1	1	0	1	1	0	1	1	1	0	0	0	0	0	0	0	0	0	0	1	1	1	1	1	1	0	0	0	0	0
40	0	3	1	0	0	45	30	0	1	3	4	2	2	4	1	0	1	0	0	1	1	0	1	1	0	1	1	1	0	0	0	0	0	0	0	0	0	0	1	1	1	1	1	1	0	0	0	0	0
40	0	3	0	1	0	25	40	1	1	3	4	2	2	4	1	0	1	0	0	1	1	0	1	1	0	1	1	1	0	0	0	0	0	0	0	0	0	0	1	1	1	1	1	1	0	0	0	0	0
40	0	3	0	0	1	45	20	0	1	3	4	2	2	4	1	0	1	0	0	1	1	0	1	1	0	1	1	1	0	0	0	0	0	0	0	0	0	0	1	1	1	1	1	1	0	0	0	0	0
40	0	4	1	0	0	25	20	0	3	3	4	2	2	4	1	0	1	0	0	1	1	0	1	1	0	1	1	1	0	0	0	0	0	0	0	0	0	0	1	1	1	1	1	1	0	0	0	0	0
40	0	4	0	1	0	25	20	0	3	3	4	2	2	4	1	0	1	0	0	1	1	0	1	1	0	1	1	1	0	0	0	0	0	0	0	0	0	0	1	1	1	1	1	1	0	0	0	0	0
40	0	4	0	0	1	25	20	1	3	3	4	2	2	4	1	0	1	0	0	1	1	0	1	1	0	1	1	1	0	0	0	0	0	0	0	0	0	0	1	1	1	1	1	1	0	0	0	0	0
40	0	5	1	0	0	25	40	1	1	3	4	2	2	4	1	0	1	0	0	1	1	0	1	1	0	1	1	1	0	0	0	0	0	0	0	0	0	0	1	1	1	1	1	1	0	0	0	0	0
40	0	5	0	1	0	35	40	0	1	3	4	2	2	4	1	0	1	0	0	1	1	0	1	1	0	1	1	1	0	0	0	0	0	0	0	0	0	0	1	1	1	1	1	1	0	0	0	0	0
40	0	5	0	0	1	35	30	0	1	3	4	2	2	4	1	0	1	0	0	1	1	0	1	1	0	1	1	1	0	0	0	0	0	0	0	0	0	0	1	1	1	1	1	1	0	0	0	0	0
40	0	6	1	0	0	35	20	0	3	3	4	2	2	4	1	0	1	0	0	1	1	0	1	1	0	1	1	1	0	0	0	0	0	0	0	0	0	0	1	1	1	1	1	1	0	0	0	0	0
40	0	6	0	1	0	35	20	0	3	3	4	2	2	4	1	0	1	0	0	1	1	0	1	1	0	1	1	1	0	0	0	0	0	0	0	0	0	0	1	1	1	1	1	1	0	0	0	0	0
40	0	6	0	0	1	45	20	1	3	3	4	2	2	4	1	0	1	0	0	1	1	0	1	1	0	1	1	1	0	0	0	0	0	0	0	0	0	0	1	1	1	1	1	1	0	0	0	0	0
40	0	7	1	0	0	45	30	0	3	3	4	2	2	4	1	0	1	0	0	1	1	0	1	1	0	1	1	1	0	0	0	0	0	0	0	0	0	0	1	1	1	1	1	1	0	0	0	0	0
40	0	7	0	1	0	35	30	0	3	3	4	2	2	4	1	0	1	0	0	1	1	0	1	1	0	1	1	1	0	0	0	0	0	0	0	0	0	0	1	1	1	1	1	1	0	0	0	0	0
40	0	7	0	0	1	35	40	1	3	3	4	2	2	4	1	0	1	0	0	1	1	0	1	1	0	1	1	1	0	0	0	0	0	0	0	0	0	0	1	1	1	1	1	1	0	0	0	0	0
40	0	8	1	0	0	35	40	1	1	3	4	2	2	4	1	0	1	0	0	1	1	0	1	1	0	1	1	1	0	0	0	0	0	0	0	0	0	0	1	1	1	1	1	1	0	0	0	0	0
40	0	8	0	1	0	45	30	0	1	3	4	2	2	4	1	0	1	0	0	1	1	0	1	1	0	1	1	1	0	0	0	0	0	0	0	0	0	0	1	1	1	1	1	1	0	0	0	0	0
40	0	8	0	0	1	45	40	0	1	3	4	2	2	4	1	0	1	0	0	1	1	0	1	1	0	1	1	1	0	0	0	0	0	0	0	0	0	0	1	1	1	1	1	1	0	0	0	0	0
40	0	9	1	0	0	25	20	1	1	3	4	2	2	4	1	0	1	0	0	1	1	0	1	1	0	1	1	1	0	0	0	0	0	0	0	0	0	0	1	1	1	1	1	1	0	0	0	0	0
40	0	9	0	1	0	45	40	0	1	3	4	2	2	4	1	0	1	0	0	1	1	0	1	1	0	1	1	1	0	0	0	0	0	0	0	0	0	0	1	1	1	1	1	1	0	0	0	0	0
40	0	9	0	0	1	25	40	0	1	3	4	2	2	4	1	0	1	0	0	1	1	0	1	1	0	1	1	1	0	0	0	0	0	0	0	0	0	0	1	1	1	1	1	1	0	0	0	0	0
40	0	10	1	0	0	35	40	0	3	3	4	2	2	4	1	0	1	0	0	1	1	0	1	1	0	1	1	1	0	0	0	0	0	0	0	0	0	0	1	1	1	1	1	1	0	0	0	0	0
40	0	10	0	1	0	45	30	1	3	3	4	2	2	4	1	0	1	0	0	1	1	0	1	1	0	1	1	1	0	0	0	0	0	0	0	0	0	0	1	1	1	1	1	1	0	0	0	0	0
40	0	10	0	0	1	45	40	0	3	3	4	2	2	4	1	0	1	0	0	1	1	0	1	1	0	1	1	1	0	0	0	0	0	0	0	0	0	0	1	1	1	1	1	1	0	0	0	0	0
40	0	11	1	0	0	45	40	0	3	3	4	2	2	4	1	0	1	0	0	1	1	0	1	1	0	1	1	1	0	0	0	0	0	0	0	0	0	0	1	1	1	1	1	1	0	0	0	0	0
40	0	11	0	1	0	25	30	1	3	3	4	2	2	4	1	0	1	0	0	1	1	0	1	1	0	1	1	1	0	0	0	0	0	0	0	0	0	0	1	1	1	1	1	1	0	0	0	0	0
40	0	11	0	0	1	25	30	0	3	3	4	2	2	4	1	0	1	0	0	1	1	0	1	1	0	1	1	1	0	0	0	0	0	0	0	0	0	0	1	1	1	1	1	1	0	0	0	0	0
40	0	12	1	0	0	45	30	0	3	3	4	2	2	4	1	0	1	0	0	1	1	0	1	1	0	1	1	1	0	0	0	0	0	0	0	0	0	0	1	1	1	1	1	1	0	0	0	0	0
40	0	12	0	1	0	25	40	0	3	3	4	2	2	4	1	0	1	0	0	1	1	0	1	1	0	1	1	1	0	0	0	0	0	0	0	0	0	0	1	1	1	1	1	1	0	0	0	0	0
40	0	12	0	0	1	45	20	1	3	3	4	2	2	4	1	0	1	0	0	1	1	0	1	1	0	1	1	1	0	0	0	0	0	0	0	0	0	0	1	1	1	1	1	1	0	0	0	0	0
41	0	1	1	0	0	25	40	1	3	2	3	3	2	5	1	0	0	0	0	0	0	0	1	1	0	0	0	0	0	0	0	0	0	0	0	0	0	0	1	1	1	0	0	0	0	0	0	0	0
41	0	1	0	1	0	35	40	0	3	2	3	3	2	5	1	0	0	0	0	0	0	0	1	1	0	0	0	0	0	0	0	0	0	0	0	0	0	0	1	1	1	0	0	0	0	0	0	0	0
41	0	1	0	0	1	35	30	0	3	2	3	3	2	5	1	0	0	0	0	0	0	0	1	1	0	0	0	0	0	0	0	0	0	0	0	0	0	0	1	1	1	0	0	0	0	0	0	0	0
41	0	2	1	0	0	35	30	0	3	2	3	3	2	5	1	0	0	0	0	0	0	0	1	1	0	0	0	0	0	0	0	0	0	0	0	0	0	0	1	1	1	0	0	0	0	0	0	0	0
41	0	2	0	1	0	35	20	1	3	2	3	3	2	5	1	0	0	0	0	0	0	0	1	1	0	0	0	0	0	0	0	0	0	0	0	0	0	0	1	1	1	0	0	0	0	0	0	0	0
41	0	2	0	0	1	25	30	0	3	2	3	3	2	5	1	0	0	0	0	0	0	0	1	1	0	0	0	0	0	0	0	0	0	0	0	0	0	0	1	1	1	0	0	0	0	0	0	0	0
41	0	3	1	0	0	45	30	0	2	2	3	3	2	5	1	0	0	0	0	0	0	0	1	1	0	0	0	0	0	0	0	0	0	0	0	0	0	0	1	1	1	0	0	0	0	0	0	0	0
41	0	3	0	1	0	25	40	0	2	2	3	3	2	5	1	0	0	0	0	0	0	0	1	1	0	0	0	0	0	0	0	0	0	0	0	0	0	0	1	1	1	0	0	0	0	0	0	0	0
41	0	3	0	0	1	45	20	1	2	2	3	3	2	5	1	0	0	0	0	0	0	0	1	1	0	0	0	0	0	0	0	0	0	0	0	0	0	0	1	1	1	0	0	0	0	0	0	0	0
41	0	4	1	0	0	25	20	0	4	2	3	3	2	5	1	0	0	0	0	0	0	0	1	1	0	0	0	0	0	0	0	0	0	0	0	0	0	0	1	1	1	0	0	0	0	0	0	0	0
41	0	4	0	1	0	25	20	1	4	2	3	3	2	5	1	0	0	0	0	0	0	0	1	1	0	0	0	0	0	0	0	0	0	0	0	0	0	0	1	1	1	0	0	0	0	0	0	0	0
41	0	4	0	0	1	25	20	0	4	2	3	3	2	5	1	0	0	0	0	0	0	0	1	1	0	0	0	0	0	0	0	0	0	0	0	0	0	0	1	1	1	0	0	0	0	0	0	0	0
41	0	5	1	0	0	25	40	0	3	2	3	3	2	5	1	0	0	0	0	0	0	0	1	1	0	0	0	0	0	0	0	0	0	0	0	0	0	0	1	1	1	0	0	0	0	0	0	0	0
41	0	5	0	1	0	35	40	1	3	2	3	3	2	5	1	0	0	0	0	0	0	0	1	1	0	0	0	0	0	0	0	0	0	0	0	0	0	0	1	1	1	0	0	0	0	0	0	0	0
41	0	5	0	0	1	35	30	0	3	2	3	3	2	5	1	0	0	0	0	0	0	0	1	1	0	0	0	0	0	0	0	0	0	0	0	0	0	0	1	1	1	0	0	0	0	0	0	0	0
41	0	6	1	0	0	35	20	1	1	2	3	3	2	5	1	0	0	0	0	0	0	0	1	1	0	0	0	0	0	0	0	0	0	0	0	0	0	0	1	1	1	0	0	0	0	0	0	0	0
41	0	6	0	1	0	35	20	0	1	2	3	3	2	5	1	0	0	0	0	0	0	0	1	1	0	0	0	0	0	0	0	0	0	0	0	0	0	0	1	1	1	0	0	0	0	0	0	0	0
41	0	6	0	0	1	45	20	0	1	2	3	3	2	5	1	0	0	0	0	0	0	0	1	1	0	0	0	0	0	0	0	0	0	0	0	0	0	0	1	1	1	0	0	0	0	0	0	0	0
41	0	7	1	0	0	45	30	1	3	2	3	3	2	5	1	0	0	0	0	0	0	0	1	1	0	0	0	0	0	0	0	0	0	0	0	0	0	0	1	1	1	0	0	0	0	0	0	0	0
41	0	7	0	1	0	35	30	0	3	2	3	3	2	5	1	0	0	0	0	0	0	0	1	1	0	0	0	0	0	0	0	0	0	0	0	0	0	0	1	1	1	0	0	0	0	0	0	0	0
41	0	7	0	0	1	35	40	0	3	2	3	3	2	5	1	0	0	0	0	0	0	0	1	1	0	0	0	0	0	0	0	0	0	0	0	0	0	0	1	1	1	0	0	0	0	0	0	0	0
41	0	8	1	0	0	35	40	1	1	2	3	3	2	5	1	0	0	0	0	0	0	0	1	1	0	0	0	0	0	0	0	0	0	0	0	0	0	0	1	1	1	0	0	0	0	0	0	0	0
41	0	8	0	1	0	45	30	0	1	2	3	3	2	5	1	0	0	0	0	0	0	0	1	1	0	0	0	0	0	0	0	0	0	0	0	0	0	0	1	1	1	0	0	0	0	0	0	0	0
41	0	8	0	0	1	45	40	0	1	2	3	3	2	5	1	0	0	0	0	0	0	0	1	1	0	0	0	0	0	0	0	0	0	0	0	0	0	0	1	1	1	0	0	0	0	0	0	0	0
41	0	9	1	0	0	25	20	1	4	2	3	3	2	5	1	0	0	0	0	0	0	0	1	1	0	0	0	0	0	0	0	0	0	0	0	0	0	0	1	1	1	0	0	0	0	0	0	0	0
41	0	9	0	1	0	45	40	0	4	2	3	3	2	5	1	0	0	0	0	0	0	0	1	1	0	0	0	0	0	0	0	0	0	0	0	0	0	0	1	1	1	0	0	0	0	0	0	0	0
41	0	9	0	0	1	25	40	0	4	2	3	3	2	5	1	0	0	0	0	0	0	0	1	1	0	0	0	0	0	0	0	0	0	0	0	0	0	0	1	1	1	0	0	0	0	0	0	0	0
41	0	10	1	0	0	35	40	0	3	2	3	3	2	5	1	0	0	0	0	0	0	0	1	1	0	0	0	0	0	0	0	0	0	0	0	0	0	0	1	1	1	0	0	0	0	0	0	0	0
41	0	10	0	1	0	45	30	0	3	2	3	3	2	5	1	0	0	0	0	0	0	0	1	1	0	0	0	0	0	0	0	0	0	0	0	0	0	0	1	1	1	0	0	0	0	0	0	0	0
41	0	10	0	0	1	45	40	1	3	2	3	3	2	5	1	0	0	0	0	0	0	0	1	1	0	0	0	0	0	0	0	0	0	0	0	0	0	0	1	1	1	0	0	0	0	0	0	0	0
41	0	11	1	0	0	45	40	1	3	2	3	3	2	5	1	0	0	0	0	0	0	0	1	1	0	0	0	0	0	0	0	0	0	0	0	0	0	0	1	1	1	0	0	0	0	0	0	0	0
41	0	11	0	1	0	25	30	0	3	2	3	3	2	5	1	0	0	0	0	0	0	0	1	1	0	0	0	0	0	0	0	0	0	0	0	0	0	0	1	1	1	0	0	0	0	0	0	0	0
41	0	11	0	0	1	25	30	0	3	2	3	3	2	5	1	0	0	0	0	0	0	0	1	1	0	0	0	0	0	0	0	0	0	0	0	0	0	0	1	1	1	0	0	0	0	0	0	0	0
41	0	12	1	0	0	45	30	1	3	2	3	3	2	5	1	0	0	0	0	0	0	0	1	1	0	0	0	0	0	0	0	0	0	0	0	0	0	0	1	1	1	0	0	0	0	0	0	0	0
41	0	12	0	1	0	25	40	0	3	2	3	3	2	5	1	0	0	0	0	0	0	0	1	1	0	0	0	0	0	0	0	0	0	0	0	0	0	0	1	1	1	0	0	0	0	0	0	0	0
41	0	12	0	0	1	45	20	0	3	2	3	3	2	5	1	0	0	0	0	0	0	0	1	1	0	0	0	0	0	0	0	0	0	0	0	0	0	0	1	1	1	0	0	0	0	0	0	0	0
42	0	1	1	0	0	25	40	1	1	3	1	1	2	5	1	0	0	0	0	0	0	0	1	1	0	0	0	1	1	0	0	0	0	0	0	0	0	0	1	1	1	1	1	1	0	0	0	0	0
42	0	1	0	1	0	35	40	0	1	3	1	1	2	5	1	0	0	0	0	0	0	0	1	1	0	0	0	1	1	0	0	0	0	0	0	0	0	0	1	1	1	1	1	1	0	0	0	0	0
42	0	1	0	0	1	35	30	0	1	3	1	1	2	5	1	0	0	0	0	0	0	0	1	1	0	0	0	1	1	0	0	0	0	0	0	0	0	0	1	1	1	1	1	1	0	0	0	0	0
42	0	2	1	0	0	35	30	0	1	3	1	1	2	5	1	0	0	0	0	0	0	0	1	1	0	0	0	1	1	0	0	0	0	0	0	0	0	0	1	1	1	1	1	1	0	0	0	0	0
42	0	2	0	1	0	35	20	0	1	3	1	1	2	5	1	0	0	0	0	0	0	0	1	1	0	0	0	1	1	0	0	0	0	0	0	0	0	0	1	1	1	1	1	1	0	0	0	0	0
42	0	2	0	0	1	25	30	1	1	3	1	1	2	5	1	0	0	0	0	0	0	0	1	1	0	0	0	1	1	0	0	0	0	0	0	0	0	0	1	1	1	1	1	1	0	0	0	0	0
42	0	3	1	0	0	45	30	0	1	3	1	1	2	5	1	0	0	0	0	0	0	0	1	1	0	0	0	1	1	0	0	0	0	0	0	0	0	0	1	1	1	1	1	1	0	0	0	0	0
42	0	3	0	1	0	25	40	1	1	3	1	1	2	5	1	0	0	0	0	0	0	0	1	1	0	0	0	1	1	0	0	0	0	0	0	0	0	0	1	1	1	1	1	1	0	0	0	0	0
42	0	3	0	0	1	45	20	0	1	3	1	1	2	5	1	0	0	0	0	0	0	0	1	1	0	0	0	1	1	0	0	0	0	0	0	0	0	0	1	1	1	1	1	1	0	0	0	0	0
42	0	4	1	0	0	25	20	0	3	3	1	1	2	5	1	0	0	0	0	0	0	0	1	1	0	0	0	1	1	0	0	0	0	0	0	0	0	0	1	1	1	1	1	1	0	0	0	0	0
42	0	4	0	1	0	25	20	1	3	3	1	1	2	5	1	0	0	0	0	0	0	0	1	1	0	0	0	1	1	0	0	0	0	0	0	0	0	0	1	1	1	1	1	1	0	0	0	0	0
42	0	4	0	0	1	25	20	0	3	3	1	1	2	5	1	0	0	0	0	0	0	0	1	1	0	0	0	1	1	0	0	0	0	0	0	0	0	0	1	1	1	1	1	1	0	0	0	0	0
42	0	5	1	0	0	25	40	1	1	3	1	1	2	5	1	0	0	0	0	0	0	0	1	1	0	0	0	1	1	0	0	0	0	0	0	0	0	0	1	1	1	1	1	1	0	0	0	0	0
42	0	5	0	1	0	35	40	0	1	3	1	1	2	5	1	0	0	0	0	0	0	0	1	1	0	0	0	1	1	0	0	0	0	0	0	0	0	0	1	1	1	1	1	1	0	0	0	0	0
42	0	5	0	0	1	35	30	0	1	3	1	1	2	5	1	0	0	0	0	0	0	0	1	1	0	0	0	1	1	0	0	0	0	0	0	0	0	0	1	1	1	1	1	1	0	0	0	0	0
42	0	6	1	0	0	35	20	1	3	3	1	1	2	5	1	0	0	0	0	0	0	0	1	1	0	0	0	1	1	0	0	0	0	0	0	0	0	0	1	1	1	1	1	1	0	0	0	0	0
42	0	6	0	1	0	35	20	0	3	3	1	1	2	5	1	0	0	0	0	0	0	0	1	1	0	0	0	1	1	0	0	0	0	0	0	0	0	0	1	1	1	1	1	1	0	0	0	0	0
42	0	6	0	0	1	45	20	0	3	3	1	1	2	5	1	0	0	0	0	0	0	0	1	1	0	0	0	1	1	0	0	0	0	0	0	0	0	0	1	1	1	1	1	1	0	0	0	0	0
42	0	7	1	0	0	45	30	0	3	3	1	1	2	5	1	0	0	0	0	0	0	0	1	1	0	0	0	1	1	0	0	0	0	0	0	0	0	0	1	1	1	1	1	1	0	0	0	0	0
42	0	7	0	1	0	35	30	0	3	3	1	1	2	5	1	0	0	0	0	0	0	0	1	1	0	0	0	1	1	0	0	0	0	0	0	0	0	0	1	1	1	1	1	1	0	0	0	0	0
42	0	7	0	0	1	35	40	1	3	3	1	1	2	5	1	0	0	0	0	0	0	0	1	1	0	0	0	1	1	0	0	0	0	0	0	0	0	0	1	1	1	1	1	1	0	0	0	0	0
42	0	8	1	0	0	35	40	1	1	3	1	1	2	5	1	0	0	0	0	0	0	0	1	1	0	0	0	1	1	0	0	0	0	0	0	0	0	0	1	1	1	1	1	1	0	0	0	0	0
42	0	8	0	1	0	45	30	0	1	3	1	1	2	5	1	0	0	0	0	0	0	0	1	1	0	0	0	1	1	0	0	0	0	0	0	0	0	0	1	1	1	1	1	1	0	0	0	0	0
42	0	8	0	0	1	45	40	0	1	3	1	1	2	5	1	0	0	0	0	0	0	0	1	1	0	0	0	1	1	0	0	0	0	0	0	0	0	0	1	1	1	1	1	1	0	0	0	0	0
42	0	9	1	0	0	25	20	0	3	3	1	1	2	5	1	0	0	0	0	0	0	0	1	1	0	0	0	1	1	0	0	0	0	0	0	0	0	0	1	1	1	1	1	1	0	0	0	0	0
42	0	9	0	1	0	45	40	0	3	3	1	1	2	5	1	0	0	0	0	0	0	0	1	1	0	0	0	1	1	0	0	0	0	0	0	0	0	0	1	1	1	1	1	1	0	0	0	0	0
42	0	9	0	0	1	25	40	1	3	3	1	1	2	5	1	0	0	0	0	0	0	0	1	1	0	0	0	1	1	0	0	0	0	0	0	0	0	0	1	1	1	1	1	1	0	0	0	0	0
42	0	10	1	0	0	35	40	1	1	3	1	1	2	5	1	0	0	0	0	0	0	0	1	1	0	0	0	1	1	0	0	0	0	0	0	0	0	0	1	1	1	1	1	1	0	0	0	0	0
42	0	10	0	1	0	45	30	0	1	3	1	1	2	5	1	0	0	0	0	0	0	0	1	1	0	0	0	1	1	0	0	0	0	0	0	0	0	0	1	1	1	1	1	1	0	0	0	0	0
42	0	10	0	0	1	45	40	0	1	3	1	1	2	5	1	0	0	0	0	0	0	0	1	1	0	0	0	1	1	0	0	0	0	0	0	0	0	0	1	1	1	1	1	1	0	0	0	0	0
42	0	11	1	0	0	45	40	0	3	3	1	1	2	5	1	0	0	0	0	0	0	0	1	1	0	0	0	1	1	0	0	0	0	0	0	0	0	0	1	1	1	1	1	1	0	0	0	0	0
42	0	11	0	1	0	25	30	1	3	3	1	1	2	5	1	0	0	0	0	0	0	0	1	1	0	0	0	1	1	0	0	0	0	0	0	0	0	0	1	1	1	1	1	1	0	0	0	0	0
42	0	11	0	0	1	25	30	0	3	3	1	1	2	5	1	0	0	0	0	0	0	0	1	1	0	0	0	1	1	0	0	0	0	0	0	0	0	0	1	1	1	1	1	1	0	0	0	0	0
42	0	12	1	0	0	45	30	0	1	3	1	1	2	5	1	0	0	0	0	0	0	0	1	1	0	0	0	1	1	0	0	0	0	0	0	0	0	0	1	1	1	1	1	1	0	0	0	0	0
42	0	12	0	1	0	25	40	1	1	3	1	1	2	5	1	0	0	0	0	0	0	0	1	1	0	0	0	1	1	0	0	0	0	0	0	0	0	0	1	1	1	1	1	1	0	0	0	0	0
42	0	12	0	0	1	45	20	0	1	3	1	1	2	5	1	0	0	0	0	0	0	0	1	1	0	0	0	1	1	0	0	0	0	0	0	0	0	0	1	1	1	1	1	1	0	0	0	0	0
43	0	1	1	0	0	25	40	1	3	3	3	1	2	1	1	0	0	1	1	1	0	0	1	1	0	1	0	0	0	0	0	0	0	0	0	1	0	0	1	0	1	1	1	1	1	0	0	0	0
43	0	1	0	1	0	35	40	0	3	3	3	1	2	1	1	0	0	1	1	1	0	0	1	1	0	1	0	0	0	0	0	0	0	0	0	1	0	0	1	0	1	1	1	1	1	0	0	0	0
43	0	1	0	0	1	35	30	0	3	3	3	1	2	1	1	0	0	1	1	1	0	0	1	1	0	1	0	0	0	0	0	0	0	0	0	1	0	0	1	0	1	1	1	1	1	0	0	0	0
43	0	2	1	0	0	35	30	0	3	3	3	1	2	1	1	0	0	1	1	1	0	0	1	1	0	1	0	0	0	0	0	0	0	0	0	1	0	0	1	0	1	1	1	1	1	0	0	0	0
43	0	2	0	1	0	35	20	0	3	3	3	1	2	1	1	0	0	1	1	1	0	0	1	1	0	1	0	0	0	0	0	0	0	0	0	1	0	0	1	0	1	1	1	1	1	0	0	0	0
43	0	2	0	0	1	25	30	1	3	3	3	1	2	1	1	0	0	1	1	1	0	0	1	1	0	1	0	0	0	0	0	0	0	0	0	1	0	0	1	0	1	1	1	1	1	0	0	0	0
43	0	3	1	0	0	45	30	0	4	3	3	1	2	1	1	0	0	1	1	1	0	0	1	1	0	1	0	0	0	0	0	0	0	0	0	1	0	0	1	0	1	1	1	1	1	0	0	0	0
43	0	3	0	1	0	25	40	1	4	3	3	1	2	1	1	0	0	1	1	1	0	0	1	1	0	1	0	0	0	0	0	0	0	0	0	1	0	0	1	0	1	1	1	1	1	0	0	0	0
43	0	3	0	0	1	45	20	0	4	3	3	1	2	1	1	0	0	1	1	1	0	0	1	1	0	1	0	0	0	0	0	0	0	0	0	1	0	0	1	0	1	1	1	1	1	0	0	0	0
43	0	4	1	0	0	25	20	1	4	3	3	1	2	1	1	0	0	1	1	1	0	0	1	1	0	1	0	0	0	0	0	0	0	0	0	1	0	0	1	0	1	1	1	1	1	0	0	0	0
43	0	4	0	1	0	25	20	0	4	3	3	1	2	1	1	0	0	1	1	1	0	0	1	1	0	1	0	0	0	0	0	0	0	0	0	1	0	0	1	0	1	1	1	1	1	0	0	0	0
43	0	4	0	0	1	25	20	0	4	3	3	1	2	1	1	0	0	1	1	1	0	0	1	1	0	1	0	0	0	0	0	0	0	0	0	1	0	0	1	0	1	1	1	1	1	0	0	0	0
43	0	5	1	0	0	25	40	1	4	3	3	1	2	1	1	0	0	1	1	1	0	0	1	1	0	1	0	0	0	0	0	0	0	0	0	1	0	0	1	0	1	1	1	1	1	0	0	0	0
43	0	5	0	1	0	35	40	0	4	3	3	1	2	1	1	0	0	1	1	1	0	0	1	1	0	1	0	0	0	0	0	0	0	0	0	1	0	0	1	0	1	1	1	1	1	0	0	0	0
43	0	5	0	0	1	35	30	0	4	3	3	1	2	1	1	0	0	1	1	1	0	0	1	1	0	1	0	0	0	0	0	0	0	0	0	1	0	0	1	0	1	1	1	1	1	0	0	0	0
43	0	6	1	0	0	35	20	0	3	3	3	1	2	1	1	0	0	1	1	1	0	0	1	1	0	1	0	0	0	0	0	0	0	0	0	1	0	0	1	0	1	1	1	1	1	0	0	0	0
43	0	6	0	1	0	35	20	1	3	3	3	1	2	1	1	0	0	1	1	1	0	0	1	1	0	1	0	0	0	0	0	0	0	0	0	1	0	0	1	0	1	1	1	1	1	0	0	0	0
43	0	6	0	0	1	45	20	0	3	3	3	1	2	1	1	0	0	1	1	1	0	0	1	1	0	1	0	0	0	0	0	0	0	0	0	1	0	0	1	0	1	1	1	1	1	0	0	0	0
43	0	7	1	0	0	45	30	0	3	3	3	1	2	1	1	0	0	1	1	1	0	0	1	1	0	1	0	0	0	0	0	0	0	0	0	1	0	0	1	0	1	1	1	1	1	0	0	0	0
43	0	7	0	1	0	35	30	1	3	3	3	1	2	1	1	0	0	1	1	1	0	0	1	1	0	1	0	0	0	0	0	0	0	0	0	1	0	0	1	0	1	1	1	1	1	0	0	0	0
43	0	7	0	0	1	35	40	0	3	3	3	1	2	1	1	0	0	1	1	1	0	0	1	1	0	1	0	0	0	0	0	0	0	0	0	1	0	0	1	0	1	1	1	1	1	0	0	0	0
43	0	8	1	0	0	35	40	1	4	3	3	1	2	1	1	0	0	1	1	1	0	0	1	1	0	1	0	0	0	0	0	0	0	0	0	1	0	0	1	0	1	1	1	1	1	0	0	0	0
43	0	8	0	1	0	45	30	0	4	3	3	1	2	1	1	0	0	1	1	1	0	0	1	1	0	1	0	0	0	0	0	0	0	0	0	1	0	0	1	0	1	1	1	1	1	0	0	0	0
43	0	8	0	0	1	45	40	0	4	3	3	1	2	1	1	0	0	1	1	1	0	0	1	1	0	1	0	0	0	0	0	0	0	0	0	1	0	0	1	0	1	1	1	1	1	0	0	0	0
43	0	9	1	0	0	25	20	1	3	3	3	1	2	1	1	0	0	1	1	1	0	0	1	1	0	1	0	0	0	0	0	0	0	0	0	1	0	0	1	0	1	1	1	1	1	0	0	0	0
43	0	9	0	1	0	45	40	0	3	3	3	1	2	1	1	0	0	1	1	1	0	0	1	1	0	1	0	0	0	0	0	0	0	0	0	1	0	0	1	0	1	1	1	1	1	0	0	0	0
43	0	9	0	0	1	25	40	0	3	3	3	1	2	1	1	0	0	1	1	1	0	0	1	1	0	1	0	0	0	0	0	0	0	0	0	1	0	0	1	0	1	1	1	1	1	0	0	0	0
43	0	10	1	0	0	35	40	1	4	3	3	1	2	1	1	0	0	1	1	1	0	0	1	1	0	1	0	0	0	0	0	0	0	0	0	1	0	0	1	0	1	1	1	1	1	0	0	0	0
43	0	10	0	1	0	45	30	0	4	3	3	1	2	1	1	0	0	1	1	1	0	0	1	1	0	1	0	0	0	0	0	0	0	0	0	1	0	0	1	0	1	1	1	1	1	0	0	0	0
43	0	10	0	0	1	45	40	0	4	3	3	1	2	1	1	0	0	1	1	1	0	0	1	1	0	1	0	0	0	0	0	0	0	0	0	1	0	0	1	0	1	1	1	1	1	0	0	0	0
43	0	11	1	0	0	45	40	0	3	3	3	1	2	1	1	0	0	1	1	1	0	0	1	1	0	1	0	0	0	0	0	0	0	0	0	1	0	0	1	0	1	1	1	1	1	0	0	0	0
43	0	11	0	1	0	25	30	1	3	3	3	1	2	1	1	0	0	1	1	1	0	0	1	1	0	1	0	0	0	0	0	0	0	0	0	1	0	0	1	0	1	1	1	1	1	0	0	0	0
43	0	11	0	0	1	25	30	0	3	3	3	1	2	1	1	0	0	1	1	1	0	0	1	1	0	1	0	0	0	0	0	0	0	0	0	1	0	0	1	0	1	1	1	1	1	0	0	0	0
43	0	12	1	0	0	45	30	0	4	3	3	1	2	1	1	0	0	1	1	1	0	0	1	1	0	1	0	0	0	0	0	0	0	0	0	1	0	0	1	0	1	1	1	1	1	0	0	0	0
43	0	12	0	1	0	25	40	0	4	3	3	1	2	1	1	0	0	1	1	1	0	0	1	1	0	1	0	0	0	0	0	0	0	0	0	1	0	0	1	0	1	1	1	1	1	0	0	0	0
43	0	12	0	0	1	45	20	1	4	3	3	1	2	1	1	0	0	1	1	1	0	0	1	1	0	1	0	0	0	0	0	0	0	0	0	1	0	0	1	0	1	1	1	1	1	0	0	0	0
44	0	1	1	0	0	25	40	0	3	3	3	1	2	3	1	0	0	0	0	0	0	0	1	1	0	0	0	0	0	0	0	1	0	0	0	0	0	0	1	0	1	1	1	0	0	0	0	0	1
44	0	1	0	1	0	35	40	0	3	3	3	1	2	3	1	0	0	0	0	0	0	0	1	1	0	0	0	0	0	0	0	1	0	0	0	0	0	0	1	0	1	1	1	0	0	0	0	0	1
44	0	1	0	0	1	35	30	1	3	3	3	1	2	3	1	0	0	0	0	0	0	0	1	1	0	0	0	0	0	0	0	1	0	0	0	0	0	0	1	0	1	1	1	0	0	0	0	0	1
44	0	2	1	0	0	35	30	0	3	3	3	1	2	3	1	0	0	0	0	0	0	0	1	1	0	0	0	0	0	0	0	1	0	0	0	0	0	0	1	0	1	1	1	0	0	0	0	0	1
44	0	2	0	1	0	35	20	1	3	3	3	1	2	3	1	0	0	0	0	0	0	0	1	1	0	0	0	0	0	0	0	1	0	0	0	0	0	0	1	0	1	1	1	0	0	0	0	0	1
44	0	2	0	0	1	25	30	0	3	3	3	1	2	3	1	0	0	0	0	0	0	0	1	1	0	0	0	0	0	0	0	1	0	0	0	0	0	0	1	0	1	1	1	0	0	0	0	0	1
44	0	3	1	0	0	45	30	1	3	3	3	1	2	3	1	0	0	0	0	0	0	0	1	1	0	0	0	0	0	0	0	1	0	0	0	0	0	0	1	0	1	1	1	0	0	0	0	0	1
44	0	3	0	1	0	25	40	0	3	3	3	1	2	3	1	0	0	0	0	0	0	0	1	1	0	0	0	0	0	0	0	1	0	0	0	0	0	0	1	0	1	1	1	0	0	0	0	0	1
44	0	3	0	0	1	45	20	0	3	3	3	1	2	3	1	0	0	0	0	0	0	0	1	1	0	0	0	0	0	0	0	1	0	0	0	0	0	0	1	0	1	1	1	0	0	0	0	0	1
44	0	4	1	0	0	25	20	0	3	3	3	1	2	3	1	0	0	0	0	0	0	0	1	1	0	0	0	0	0	0	0	1	0	0	0	0	0	0	1	0	1	1	1	0	0	0	0	0	1
44	0	4	0	1	0	25	20	1	3	3	3	1	2	3	1	0	0	0	0	0	0	0	1	1	0	0	0	0	0	0	0	1	0	0	0	0	0	0	1	0	1	1	1	0	0	0	0	0	1
44	0	4	0	0	1	25	20	0	3	3	3	1	2	3	1	0	0	0	0	0	0	0	1	1	0	0	0	0	0	0	0	1	0	0	0	0	0	0	1	0	1	1	1	0	0	0	0	0	1
44	0	5	1	0	0	25	40	0	3	3	3	1	2	3	1	0	0	0	0	0	0	0	1	1	0	0	0	0	0	0	0	1	0	0	0	0	0	0	1	0	1	1	1	0	0	0	0	0	1
44	0	5	0	1	0	35	40	0	3	3	3	1	2	3	1	0	0	0	0	0	0	0	1	1	0	0	0	0	0	0	0	1	0	0	0	0	0	0	1	0	1	1	1	0	0	0	0	0	1
44	0	5	0	0	1	35	30	1	3	3	3	1	2	3	1	0	0	0	0	0	0	0	1	1	0	0	0	0	0	0	0	1	0	0	0	0	0	0	1	0	1	1	1	0	0	0	0	0	1
44	0	6	1	0	0	35	20	0	3	3	3	1	2	3	1	0	0	0	0	0	0	0	1	1	0	0	0	0	0	0	0	1	0	0	0	0	0	0	1	0	1	1	1	0	0	0	0	0	1
44	0	6	0	1	0	35	20	1	3	3	3	1	2	3	1	0	0	0	0	0	0	0	1	1	0	0	0	0	0	0	0	1	0	0	0	0	0	0	1	0	1	1	1	0	0	0	0	0	1
44	0	6	0	0	1	45	20	0	3	3	3	1	2	3	1	0	0	0	0	0	0	0	1	1	0	0	0	0	0	0	0	1	0	0	0	0	0	0	1	0	1	1	1	0	0	0	0	0	1
44	0	7	1	0	0	45	30	0	4	3	3	1	2	3	1	0	0	0	0	0	0	0	1	1	0	0	0	0	0	0	0	1	0	0	0	0	0	0	1	0	1	1	1	0	0	0	0	0	1
44	0	7	0	1	0	35	30	0	4	3	3	1	2	3	1	0	0	0	0	0	0	0	1	1	0	0	0	0	0	0	0	1	0	0	0	0	0	0	1	0	1	1	1	0	0	0	0	0	1
44	0	7	0	0	1	35	40	1	4	3	3	1	2	3	1	0	0	0	0	0	0	0	1	1	0	0	0	0	0	0	0	1	0	0	0	0	0	0	1	0	1	1	1	0	0	0	0	0	1
44	0	8	1	0	0	35	40	1	3	3	3	1	2	3	1	0	0	0	0	0	0	0	1	1	0	0	0	0	0	0	0	1	0	0	0	0	0	0	1	0	1	1	1	0	0	0	0	0	1
44	0	8	0	1	0	45	30	0	3	3	3	1	2	3	1	0	0	0	0	0	0	0	1	1	0	0	0	0	0	0	0	1	0	0	0	0	0	0	1	0	1	1	1	0	0	0	0	0	1
44	0	8	0	0	1	45	40	0	3	3	3	1	2	3	1	0	0	0	0	0	0	0	1	1	0	0	0	0	0	0	0	1	0	0	0	0	0	0	1	0	1	1	1	0	0	0	0	0	1
44	0	9	1	0	0	25	20	1	3	3	3	1	2	3	1	0	0	0	0	0	0	0	1	1	0	0	0	0	0	0	0	1	0	0	0	0	0	0	1	0	1	1	1	0	0	0	0	0	1
44	0	9	0	1	0	45	40	0	3	3	3	1	2	3	1	0	0	0	0	0	0	0	1	1	0	0	0	0	0	0	0	1	0	0	0	0	0	0	1	0	1	1	1	0	0	0	0	0	1
44	0	9	0	0	1	25	40	0	3	3	3	1	2	3	1	0	0	0	0	0	0	0	1	1	0	0	0	0	0	0	0	1	0	0	0	0	0	0	1	0	1	1	1	0	0	0	0	0	1
44	0	10	1	0	0	35	40	0	4	3	3	1	2	3	1	0	0	0	0	0	0	0	1	1	0	0	0	0	0	0	0	1	0	0	0	0	0	0	1	0	1	1	1	0	0	0	0	0	1
44	0	10	0	1	0	45	30	1	4	3	3	1	2	3	1	0	0	0	0	0	0	0	1	1	0	0	0	0	0	0	0	1	0	0	0	0	0	0	1	0	1	1	1	0	0	0	0	0	1
44	0	10	0	0	1	45	40	0	4	3	3	1	2	3	1	0	0	0	0	0	0	0	1	1	0	0	0	0	0	0	0	1	0	0	0	0	0	0	1	0	1	1	1	0	0	0	0	0	1
44	0	11	1	0	0	45	40	1	4	3	3	1	2	3	1	0	0	0	0	0	0	0	1	1	0	0	0	0	0	0	0	1	0	0	0	0	0	0	1	0	1	1	1	0	0	0	0	0	1
44	0	11	0	1	0	25	30	0	4	3	3	1	2	3	1	0	0	0	0	0	0	0	1	1	0	0	0	0	0	0	0	1	0	0	0	0	0	0	1	0	1	1	1	0	0	0	0	0	1
44	0	11	0	0	1	25	30	0	4	3	3	1	2	3	1	0	0	0	0	0	0	0	1	1	0	0	0	0	0	0	0	1	0	0	0	0	0	0	1	0	1	1	1	0	0	0	0	0	1
44	0	12	1	0	0	45	30	1	3	3	3	1	2	3	1	0	0	0	0	0	0	0	1	1	0	0	0	0	0	0	0	1	0	0	0	0	0	0	1	0	1	1	1	0	0	0	0	0	1
44	0	12	0	1	0	25	40	0	3	3	3	1	2	3	1	0	0	0	0	0	0	0	1	1	0	0	0	0	0	0	0	1	0	0	0	0	0	0	1	0	1	1	1	0	0	0	0	0	1
44	0	12	0	0	1	45	20	0	3	3	3	1	2	3	1	0	0	0	0	0	0	0	1	1	0	0	0	0	0	0	0	1	0	0	0	0	0	0	1	0	1	1	1	0	0	0	0	0	1
45	0	1	1	0	0	25	40	0	3	3	2	2	2	4	1	0	0	0	0	0	0	0	1	0	0	0	1	1	0	0	0	0	0	0	0	0	0	0	1	1	1	1	0	1	1	0	0	0	0
45	0	1	0	1	0	35	40	1	3	3	2	2	2	4	1	0	0	0	0	0	0	0	1	0	0	0	1	1	0	0	0	0	0	0	0	0	0	0	1	1	1	1	0	1	1	0	0	0	0
45	0	1	0	0	1	35	30	0	3	3	2	2	2	4	1	0	0	0	0	0	0	0	1	0	0	0	1	1	0	0	0	0	0	0	0	0	0	0	1	1	1	1	0	1	1	0	0	0	0
45	0	2	1	0	0	35	30	1	3	3	2	2	2	4	1	0	0	0	0	0	0	0	1	0	0	0	1	1	0	0	0	0	0	0	0	0	0	0	1	1	1	1	0	1	1	0	0	0	0
45	0	2	0	1	0	35	20	0	3	3	2	2	2	4	1	0	0	0	0	0	0	0	1	0	0	0	1	1	0	0	0	0	0	0	0	0	0	0	1	1	1	1	0	1	1	0	0	0	0
45	0	2	0	0	1	25	30	0	3	3	2	2	2	4	1	0	0	0	0	0	0	0	1	0	0	0	1	1	0	0	0	0	0	0	0	0	0	0	1	1	1	1	0	1	1	0	0	0	0
45	0	3	1	0	0	45	30	0	1	3	2	2	2	4	1	0	0	0	0	0	0	0	1	0	0	0	1	1	0	0	0	0	0	0	0	0	0	0	1	1	1	1	0	1	1	0	0	0	0
45	0	3	0	1	0	25	40	1	1	3	2	2	2	4	1	0	0	0	0	0	0	0	1	0	0	0	1	1	0	0	0	0	0	0	0	0	0	0	1	1	1	1	0	1	1	0	0	0	0
45	0	3	0	0	1	45	20	0	1	3	2	2	2	4	1	0	0	0	0	0	0	0	1	0	0	0	1	1	0	0	0	0	0	0	0	0	0	0	1	1	1	1	0	1	1	0	0	0	0
45	0	4	1	0	0	25	20	0	3	3	2	2	2	4	1	0	0	0	0	0	0	0	1	0	0	0	1	1	0	0	0	0	0	0	0	0	0	0	1	1	1	1	0	1	1	0	0	0	0
45	0	4	0	1	0	25	20	1	3	3	2	2	2	4	1	0	0	0	0	0	0	0	1	0	0	0	1	1	0	0	0	0	0	0	0	0	0	0	1	1	1	1	0	1	1	0	0	0	0
45	0	4	0	0	1	25	20	0	3	3	2	2	2	4	1	0	0	0	0	0	0	0	1	0	0	0	1	1	0	0	0	0	0	0	0	0	0	0	1	1	1	1	0	1	1	0	0	0	0
45	0	5	1	0	0	25	40	0	3	3	2	2	2	4	1	0	0	0	0	0	0	0	1	0	0	0	1	1	0	0	0	0	0	0	0	0	0	0	1	1	1	1	0	1	1	0	0	0	0
45	0	5	0	1	0	35	40	0	3	3	2	2	2	4	1	0	0	0	0	0	0	0	1	0	0	0	1	1	0	0	0	0	0	0	0	0	0	0	1	1	1	1	0	1	1	0	0	0	0
45	0	5	0	0	1	35	30	1	3	3	2	2	2	4	1	0	0	0	0	0	0	0	1	0	0	0	1	1	0	0	0	0	0	0	0	0	0	0	1	1	1	1	0	1	1	0	0	0	0
45	0	6	1	0	0	35	20	0	3	3	2	2	2	4	1	0	0	0	0	0	0	0	1	0	0	0	1	1	0	0	0	0	0	0	0	0	0	0	1	1	1	1	0	1	1	0	0	0	0
45	0	6	0	1	0	35	20	1	3	3	2	2	2	4	1	0	0	0	0	0	0	0	1	0	0	0	1	1	0	0	0	0	0	0	0	0	0	0	1	1	1	1	0	1	1	0	0	0	0
45	0	6	0	0	1	45	20	0	3	3	2	2	2	4	1	0	0	0	0	0	0	0	1	0	0	0	1	1	0	0	0	0	0	0	0	0	0	0	1	1	1	1	0	1	1	0	0	0	0
45	0	7	1	0	0	45	30	0	1	3	2	2	2	4	1	0	0	0	0	0	0	0	1	0	0	0	1	1	0	0	0	0	0	0	0	0	0	0	1	1	1	1	0	1	1	0	0	0	0
45	0	7	0	1	0	35	30	1	1	3	2	2	2	4	1	0	0	0	0	0	0	0	1	0	0	0	1	1	0	0	0	0	0	0	0	0	0	0	1	1	1	1	0	1	1	0	0	0	0
45	0	7	0	0	1	35	40	0	1	3	2	2	2	4	1	0	0	0	0	0	0	0	1	0	0	0	1	1	0	0	0	0	0	0	0	0	0	0	1	1	1	1	0	1	1	0	0	0	0
45	0	8	1	0	0	35	40	1	1	3	2	2	2	4	1	0	0	0	0	0	0	0	1	0	0	0	1	1	0	0	0	0	0	0	0	0	0	0	1	1	1	1	0	1	1	0	0	0	0
45	0	8	0	1	0	45	30	0	1	3	2	2	2	4	1	0	0	0	0	0	0	0	1	0	0	0	1	1	0	0	0	0	0	0	0	0	0	0	1	1	1	1	0	1	1	0	0	0	0
45	0	8	0	0	1	45	40	0	1	3	2	2	2	4	1	0	0	0	0	0	0	0	1	0	0	0	1	1	0	0	0	0	0	0	0	0	0	0	1	1	1	1	0	1	1	0	0	0	0
45	0	9	1	0	0	25	20	1	2	3	2	2	2	4	1	0	0	0	0	0	0	0	1	0	0	0	1	1	0	0	0	0	0	0	0	0	0	0	1	1	1	1	0	1	1	0	0	0	0
45	0	9	0	1	0	45	40	0	2	3	2	2	2	4	1	0	0	0	0	0	0	0	1	0	0	0	1	1	0	0	0	0	0	0	0	0	0	0	1	1	1	1	0	1	1	0	0	0	0
45	0	9	0	0	1	25	40	0	2	3	2	2	2	4	1	0	0	0	0	0	0	0	1	0	0	0	1	1	0	0	0	0	0	0	0	0	0	0	1	1	1	1	0	1	1	0	0	0	0
45	0	10	1	0	0	35	40	0	3	3	2	2	2	4	1	0	0	0	0	0	0	0	1	0	0	0	1	1	0	0	0	0	0	0	0	0	0	0	1	1	1	1	0	1	1	0	0	0	0
45	0	10	0	1	0	45	30	0	3	3	2	2	2	4	1	0	0	0	0	0	0	0	1	0	0	0	1	1	0	0	0	0	0	0	0	0	0	0	1	1	1	1	0	1	1	0	0	0	0
45	0	10	0	0	1	45	40	1	3	3	2	2	2	4	1	0	0	0	0	0	0	0	1	0	0	0	1	1	0	0	0	0	0	0	0	0	0	0	1	1	1	1	0	1	1	0	0	0	0
45	0	11	1	0	0	45	40	0	1	3	2	2	2	4	1	0	0	0	0	0	0	0	1	0	0	0	1	1	0	0	0	0	0	0	0	0	0	0	1	1	1	1	0	1	1	0	0	0	0
45	0	11	0	1	0	25	30	0	1	3	2	2	2	4	1	0	0	0	0	0	0	0	1	0	0	0	1	1	0	0	0	0	0	0	0	0	0	0	1	1	1	1	0	1	1	0	0	0	0
45	0	11	0	0	1	25	30	1	1	3	2	2	2	4	1	0	0	0	0	0	0	0	1	0	0	0	1	1	0	0	0	0	0	0	0	0	0	0	1	1	1	1	0	1	1	0	0	0	0
45	0	12	1	0	0	45	30	0	2	3	2	2	2	4	1	0	0	0	0	0	0	0	1	0	0	0	1	1	0	0	0	0	0	0	0	0	0	0	1	1	1	1	0	1	1	0	0	0	0
45	0	12	0	1	0	25	40	0	2	3	2	2	2	4	1	0	0	0	0	0	0	0	1	0	0	0	1	1	0	0	0	0	0	0	0	0	0	0	1	1	1	1	0	1	1	0	0	0	0
45	0	12	0	0	1	45	20	1	2	3	2	2	2	4	1	0	0	0	0	0	0	0	1	0	0	0	1	1	0	0	0	0	0	0	0	0	0	0	1	1	1	1	0	1	1	0	0	0	0
46	0	1	1	0	0	25	40	0	3	3	2	2	2	3	0	1	0	0	0	0	0	0	0	0	0	0	0	1	1	0	0	0	0	0	0	0	0	0	0	0	0	0	1	0	0	0	0	0	0
46	0	1	0	1	0	35	40	0	3	3	2	2	2	3	0	1	0	0	0	0	0	0	0	0	0	0	0	1	1	0	0	0	0	0	0	0	0	0	0	0	0	0	1	0	0	0	0	0	0
46	0	1	0	0	1	35	30	1	3	3	2	2	2	3	0	1	0	0	0	0	0	0	0	0	0	0	0	1	1	0	0	0	0	0	0	0	0	0	0	0	0	0	1	0	0	0	0	0	0
46	0	2	1	0	0	35	30	0	3	3	2	2	2	3	0	1	0	0	0	0	0	0	0	0	0	0	0	1	1	0	0	0	0	0	0	0	0	0	0	0	0	0	1	0	0	0	0	0	0
46	0	2	0	1	0	35	20	0	3	3	2	2	2	3	0	1	0	0	0	0	0	0	0	0	0	0	0	1	1	0	0	0	0	0	0	0	0	0	0	0	0	0	1	0	0	0	0	0	0
46	0	2	0	0	1	25	30	1	3	3	2	2	2	3	0	1	0	0	0	0	0	0	0	0	0	0	0	1	1	0	0	0	0	0	0	0	0	0	0	0	0	0	1	0	0	0	0	0	0
46	0	3	1	0	0	45	30	0	1	3	2	2	2	3	0	1	0	0	0	0	0	0	0	0	0	0	0	1	1	0	0	0	0	0	0	0	0	0	0	0	0	0	1	0	0	0	0	0	0
46	0	3	0	1	0	25	40	1	1	3	2	2	2	3	0	1	0	0	0	0	0	0	0	0	0	0	0	1	1	0	0	0	0	0	0	0	0	0	0	0	0	0	1	0	0	0	0	0	0
46	0	3	0	0	1	45	20	0	1	3	2	2	2	3	0	1	0	0	0	0	0	0	0	0	0	0	0	1	1	0	0	0	0	0	0	0	0	0	0	0	0	0	1	0	0	0	0	0	0
46	0	4	1	0	0	25	20	0	3	3	2	2	2	3	0	1	0	0	0	0	0	0	0	0	0	0	0	1	1	0	0	0	0	0	0	0	0	0	0	0	0	0	1	0	0	0	0	0	0
46	0	4	0	1	0	25	20	0	3	3	2	2	2	3	0	1	0	0	0	0	0	0	0	0	0	0	0	1	1	0	0	0	0	0	0	0	0	0	0	0	0	0	1	0	0	0	0	0	0
46	0	4	0	0	1	25	20	1	3	3	2	2	2	3	0	1	0	0	0	0	0	0	0	0	0	0	0	1	1	0	0	0	0	0	0	0	0	0	0	0	0	0	1	0	0	0	0	0	0
46	0	5	1	0	0	25	40	0	3	3	2	2	2	3	0	1	0	0	0	0	0	0	0	0	0	0	0	1	1	0	0	0	0	0	0	0	0	0	0	0	0	0	1	0	0	0	0	0	0
46	0	5	0	1	0	35	40	1	3	3	2	2	2	3	0	1	0	0	0	0	0	0	0	0	0	0	0	1	1	0	0	0	0	0	0	0	0	0	0	0	0	0	1	0	0	0	0	0	0
46	0	5	0	0	1	35	30	0	3	3	2	2	2	3	0	1	0	0	0	0	0	0	0	0	0	0	0	1	1	0	0	0	0	0	0	0	0	0	0	0	0	0	1	0	0	0	0	0	0
46	0	6	1	0	0	35	20	1	3	3	2	2	2	3	0	1	0	0	0	0	0	0	0	0	0	0	0	1	1	0	0	0	0	0	0	0	0	0	0	0	0	0	1	0	0	0	0	0	0
46	0	6	0	1	0	35	20	0	3	3	2	2	2	3	0	1	0	0	0	0	0	0	0	0	0	0	0	1	1	0	0	0	0	0	0	0	0	0	0	0	0	0	1	0	0	0	0	0	0
46	0	6	0	0	1	45	20	0	3	3	2	2	2	3	0	1	0	0	0	0	0	0	0	0	0	0	0	1	1	0	0	0	0	0	0	0	0	0	0	0	0	0	1	0	0	0	0	0	0
46	0	7	1	0	0	45	30	1	3	3	2	2	2	3	0	1	0	0	0	0	0	0	0	0	0	0	0	1	1	0	0	0	0	0	0	0	0	0	0	0	0	0	1	0	0	0	0	0	0
46	0	7	0	1	0	35	30	0	3	3	2	2	2	3	0	1	0	0	0	0	0	0	0	0	0	0	0	1	1	0	0	0	0	0	0	0	0	0	0	0	0	0	1	0	0	0	0	0	0
46	0	7	0	0	1	35	40	0	3	3	2	2	2	3	0	1	0	0	0	0	0	0	0	0	0	0	0	1	1	0	0	0	0	0	0	0	0	0	0	0	0	0	1	0	0	0	0	0	0
46	0	8	1	0	0	35	40	1	3	3	2	2	2	3	0	1	0	0	0	0	0	0	0	0	0	0	0	1	1	0	0	0	0	0	0	0	0	0	0	0	0	0	1	0	0	0	0	0	0
46	0	8	0	1	0	45	30	0	3	3	2	2	2	3	0	1	0	0	0	0	0	0	0	0	0	0	0	1	1	0	0	0	0	0	0	0	0	0	0	0	0	0	1	0	0	0	0	0	0
46	0	8	0	0	1	45	40	0	3	3	2	2	2	3	0	1	0	0	0	0	0	0	0	0	0	0	0	1	1	0	0	0	0	0	0	0	0	0	0	0	0	0	1	0	0	0	0	0	0
46	0	9	1	0	0	25	20	0	3	3	2	2	2	3	0	1	0	0	0	0	0	0	0	0	0	0	0	1	1	0	0	0	0	0	0	0	0	0	0	0	0	0	1	0	0	0	0	0	0
46	0	9	0	1	0	45	40	1	3	3	2	2	2	3	0	1	0	0	0	0	0	0	0	0	0	0	0	1	1	0	0	0	0	0	0	0	0	0	0	0	0	0	1	0	0	0	0	0	0
46	0	9	0	0	1	25	40	0	3	3	2	2	2	3	0	1	0	0	0	0	0	0	0	0	0	0	0	1	1	0	0	0	0	0	0	0	0	0	0	0	0	0	1	0	0	0	0	0	0
46	0	10	1	0	0	35	40	0	3	3	2	2	2	3	0	1	0	0	0	0	0	0	0	0	0	0	0	1	1	0	0	0	0	0	0	0	0	0	0	0	0	0	1	0	0	0	0	0	0
46	0	10	0	1	0	45	30	1	3	3	2	2	2	3	0	1	0	0	0	0	0	0	0	0	0	0	0	1	1	0	0	0	0	0	0	0	0	0	0	0	0	0	1	0	0	0	0	0	0
46	0	10	0	0	1	45	40	0	3	3	2	2	2	3	0	1	0	0	0	0	0	0	0	0	0	0	0	1	1	0	0	0	0	0	0	0	0	0	0	0	0	0	1	0	0	0	0	0	0
46	0	11	1	0	0	45	40	0	3	3	2	2	2	3	0	1	0	0	0	0	0	0	0	0	0	0	0	1	1	0	0	0	0	0	0	0	0	0	0	0	0	0	1	0	0	0	0	0	0
46	0	11	0	1	0	25	30	0	3	3	2	2	2	3	0	1	0	0	0	0	0	0	0	0	0	0	0	1	1	0	0	0	0	0	0	0	0	0	0	0	0	0	1	0	0	0	0	0	0
46	0	11	0	0	1	25	30	1	3	3	2	2	2	3	0	1	0	0	0	0	0	0	0	0	0	0	0	1	1	0	0	0	0	0	0	0	0	0	0	0	0	0	1	0	0	0	0	0	0
46	0	12	1	0	0	45	30	0	3	3	2	2	2	3	0	1	0	0	0	0	0	0	0	0	0	0	0	1	1	0	0	0	0	0	0	0	0	0	0	0	0	0	1	0	0	0	0	0	0
46	0	12	0	1	0	25	40	1	3	3	2	2	2	3	0	1	0	0	0	0	0	0	0	0	0	0	0	1	1	0	0	0	0	0	0	0	0	0	0	0	0	0	1	0	0	0	0	0	0
46	0	12	0	0	1	45	20	0	3	3	2	2	2	3	0	1	0	0	0	0	0	0	0	0	0	0	0	1	1	0	0	0	0	0	0	0	0	0	0	0	0	0	1	0	0	0	0	0	0
47	0	1	1	0	0	25	40	0	3	2	2	2	2	3	1	0	0	0	0	0	1	0	1	1	0	0	0	0	1	0	0	0	0	0	0	0	0	0	1	1	1	1	1	1	1	1	0	0	0
47	0	1	0	1	0	35	40	1	3	2	2	2	2	3	1	0	0	0	0	0	1	0	1	1	0	0	0	0	1	0	0	0	0	0	0	0	0	0	1	1	1	1	1	1	1	1	0	0	0
47	0	1	0	0	1	35	30	0	3	2	2	2	2	3	1	0	0	0	0	0	1	0	1	1	0	0	0	0	1	0	0	0	0	0	0	0	0	0	1	1	1	1	1	1	1	1	0	0	0
47	0	2	1	0	0	35	30	0	1	2	2	2	2	3	1	0	0	0	0	0	1	0	1	1	0	0	0	0	1	0	0	0	0	0	0	0	0	0	1	1	1	1	1	1	1	1	0	0	0
47	0	2	0	1	0	35	20	0	1	2	2	2	2	3	1	0	0	0	0	0	1	0	1	1	0	0	0	0	1	0	0	0	0	0	0	0	0	0	1	1	1	1	1	1	1	1	0	0	0
47	0	2	0	0	1	25	30	1	1	2	2	2	2	3	1	0	0	0	0	0	1	0	1	1	0	0	0	0	1	0	0	0	0	0	0	0	0	0	1	1	1	1	1	1	1	1	0	0	0
47	0	3	1	0	0	45	30	0	3	2	2	2	2	3	1	0	0	0	0	0	1	0	1	1	0	0	0	0	1	0	0	0	0	0	0	0	0	0	1	1	1	1	1	1	1	1	0	0	0
47	0	3	0	1	0	25	40	1	3	2	2	2	2	3	1	0	0	0	0	0	1	0	1	1	0	0	0	0	1	0	0	0	0	0	0	0	0	0	1	1	1	1	1	1	1	1	0	0	0
47	0	3	0	0	1	45	20	0	3	2	2	2	2	3	1	0	0	0	0	0	1	0	1	1	0	0	0	0	1	0	0	0	0	0	0	0	0	0	1	1	1	1	1	1	1	1	0	0	0
47	0	4	1	0	0	25	20	1	3	2	2	2	2	3	1	0	0	0	0	0	1	0	1	1	0	0	0	0	1	0	0	0	0	0	0	0	0	0	1	1	1	1	1	1	1	1	0	0	0
47	0	4	0	1	0	25	20	0	3	2	2	2	2	3	1	0	0	0	0	0	1	0	1	1	0	0	0	0	1	0	0	0	0	0	0	0	0	0	1	1	1	1	1	1	1	1	0	0	0
47	0	4	0	0	1	25	20	0	3	2	2	2	2	3	1	0	0	0	0	0	1	0	1	1	0	0	0	0	1	0	0	0	0	0	0	0	0	0	1	1	1	1	1	1	1	1	0	0	0
47	0	5	1	0	0	25	40	0	2	2	2	2	2	3	1	0	0	0	0	0	1	0	1	1	0	0	0	0	1	0	0	0	0	0	0	0	0	0	1	1	1	1	1	1	1	1	0	0	0
47	0	5	0	1	0	35	40	0	2	2	2	2	2	3	1	0	0	0	0	0	1	0	1	1	0	0	0	0	1	0	0	0	0	0	0	0	0	0	1	1	1	1	1	1	1	1	0	0	0
47	0	5	0	0	1	35	30	1	2	2	2	2	2	3	1	0	0	0	0	0	1	0	1	1	0	0	0	0	1	0	0	0	0	0	0	0	0	0	1	1	1	1	1	1	1	1	0	0	0
47	0	6	1	0	0	35	20	0	1	2	2	2	2	3	1	0	0	0	0	0	1	0	1	1	0	0	0	0	1	0	0	0	0	0	0	0	0	0	1	1	1	1	1	1	1	1	0	0	0
47	0	6	0	1	0	35	20	1	1	2	2	2	2	3	1	0	0	0	0	0	1	0	1	1	0	0	0	0	1	0	0	0	0	0	0	0	0	0	1	1	1	1	1	1	1	1	0	0	0
47	0	6	0	0	1	45	20	0	1	2	2	2	2	3	1	0	0	0	0	0	1	0	1	1	0	0	0	0	1	0	0	0	0	0	0	0	0	0	1	1	1	1	1	1	1	1	0	0	0
47	0	7	1	0	0	45	30	0	3	2	2	2	2	3	1	0	0	0	0	0	1	0	1	1	0	0	0	0	1	0	0	0	0	0	0	0	0	0	1	1	1	1	1	1	1	1	0	0	0
47	0	7	0	1	0	35	30	1	3	2	2	2	2	3	1	0	0	0	0	0	1	0	1	1	0	0	0	0	1	0	0	0	0	0	0	0	0	0	1	1	1	1	1	1	1	1	0	0	0
47	0	7	0	0	1	35	40	0	3	2	2	2	2	3	1	0	0	0	0	0	1	0	1	1	0	0	0	0	1	0	0	0	0	0	0	0	0	0	1	1	1	1	1	1	1	1	0	0	0
47	0	8	1	0	0	35	40	1	4	2	2	2	2	3	1	0	0	0	0	0	1	0	1	1	0	0	0	0	1	0	0	0	0	0	0	0	0	0	1	1	1	1	1	1	1	1	0	0	0
47	0	8	0	1	0	45	30	0	4	2	2	2	2	3	1	0	0	0	0	0	1	0	1	1	0	0	0	0	1	0	0	0	0	0	0	0	0	0	1	1	1	1	1	1	1	1	0	0	0
47	0	8	0	0	1	45	40	0	4	2	2	2	2	3	1	0	0	0	0	0	1	0	1	1	0	0	0	0	1	0	0	0	0	0	0	0	0	0	1	1	1	1	1	1	1	1	0	0	0
47	0	9	1	0	0	25	20	1	2	2	2	2	2	3	1	0	0	0	0	0	1	0	1	1	0	0	0	0	1	0	0	0	0	0	0	0	0	0	1	1	1	1	1	1	1	1	0	0	0
47	0	9	0	1	0	45	40	0	2	2	2	2	2	3	1	0	0	0	0	0	1	0	1	1	0	0	0	0	1	0	0	0	0	0	0	0	0	0	1	1	1	1	1	1	1	1	0	0	0
47	0	9	0	0	1	25	40	0	2	2	2	2	2	3	1	0	0	0	0	0	1	0	1	1	0	0	0	0	1	0	0	0	0	0	0	0	0	0	1	1	1	1	1	1	1	1	0	0	0
47	0	10	1	0	0	35	40	0	3	2	2	2	2	3	1	0	0	0	0	0	1	0	1	1	0	0	0	0	1	0	0	0	0	0	0	0	0	0	1	1	1	1	1	1	1	1	0	0	0
47	0	10	0	1	0	45	30	1	3	2	2	2	2	3	1	0	0	0	0	0	1	0	1	1	0	0	0	0	1	0	0	0	0	0	0	0	0	0	1	1	1	1	1	1	1	1	0	0	0
47	0	10	0	0	1	45	40	0	3	2	2	2	2	3	1	0	0	0	0	0	1	0	1	1	0	0	0	0	1	0	0	0	0	0	0	0	0	0	1	1	1	1	1	1	1	1	0	0	0
47	0	11	1	0	0	45	40	0	3	2	2	2	2	3	1	0	0	0	0	0	1	0	1	1	0	0	0	0	1	0	0	0	0	0	0	0	0	0	1	1	1	1	1	1	1	1	0	0	0
47	0	11	0	1	0	25	30	1	3	2	2	2	2	3	1	0	0	0	0	0	1	0	1	1	0	0	0	0	1	0	0	0	0	0	0	0	0	0	1	1	1	1	1	1	1	1	0	0	0
47	0	11	0	0	1	25	30	0	3	2	2	2	2	3	1	0	0	0	0	0	1	0	1	1	0	0	0	0	1	0	0	0	0	0	0	0	0	0	1	1	1	1	1	1	1	1	0	0	0
47	0	12	1	0	0	45	30	0	2	2	2	2	2	3	1	0	0	0	0	0	1	0	1	1	0	0	0	0	1	0	0	0	0	0	0	0	0	0	1	1	1	1	1	1	1	1	0	0	0
47	0	12	0	1	0	25	40	0	2	2	2	2	2	3	1	0	0	0	0	0	1	0	1	1	0	0	0	0	1	0	0	0	0	0	0	0	0	0	1	1	1	1	1	1	1	1	0	0	0
47	0	12	0	0	1	45	20	1	2	2	2	2	2	3	1	0	0	0	0	0	1	0	1	1	0	0	0	0	1	0	0	0	0	0	0	0	0	0	1	1	1	1	1	1	1	1	0	0	0
48	0	1	1	0	0	25	40	0	3	3	3	1	2	4	1	0	0	0	1	0	0	0	0	1	0	0	0	0	0	0	0	0	0	0	0	0	0	0	1	1	1	1	1	0	0	0	0	0	0
48	0	1	0	1	0	35	40	1	3	3	3	1	2	4	1	0	0	0	1	0	0	0	0	1	0	0	0	0	0	0	0	0	0	0	0	0	0	0	1	1	1	1	1	0	0	0	0	0	0
48	0	1	0	0	1	35	30	0	3	3	3	1	2	4	1	0	0	0	1	0	0	0	0	1	0	0	0	0	0	0	0	0	0	0	0	0	0	0	1	1	1	1	1	0	0	0	0	0	0
48	0	2	1	0	0	35	30	1	3	3	3	1	2	4	1	0	0	0	1	0	0	0	0	1	0	0	0	0	0	0	0	0	0	0	0	0	0	0	1	1	1	1	1	0	0	0	0	0	0
48	0	2	0	1	0	35	20	0	3	3	3	1	2	4	1	0	0	0	1	0	0	0	0	1	0	0	0	0	0	0	0	0	0	0	0	0	0	0	1	1	1	1	1	0	0	0	0	0	0
48	0	2	0	0	1	25	30	0	3	3	3	1	2	4	1	0	0	0	1	0	0	0	0	1	0	0	0	0	0	0	0	0	0	0	0	0	0	0	1	1	1	1	1	0	0	0	0	0	0
48	0	3	1	0	0	45	30	0	3	3	3	1	2	4	1	0	0	0	1	0	0	0	0	1	0	0	0	0	0	0	0	0	0	0	0	0	0	0	1	1	1	1	1	0	0	0	0	0	0
48	0	3	0	1	0	25	40	1	3	3	3	1	2	4	1	0	0	0	1	0	0	0	0	1	0	0	0	0	0	0	0	0	0	0	0	0	0	0	1	1	1	1	1	0	0	0	0	0	0
48	0	3	0	0	1	45	20	0	3	3	3	1	2	4	1	0	0	0	1	0	0	0	0	1	0	0	0	0	0	0	0	0	0	0	0	0	0	0	1	1	1	1	1	0	0	0	0	0	0
48	0	4	1	0	0	25	20	0	3	3	3	1	2	4	1	0	0	0	1	0	0	0	0	1	0	0	0	0	0	0	0	0	0	0	0	0	0	0	1	1	1	1	1	0	0	0	0	0	0
48	0	4	0	1	0	25	20	1	3	3	3	1	2	4	1	0	0	0	1	0	0	0	0	1	0	0	0	0	0	0	0	0	0	0	0	0	0	0	1	1	1	1	1	0	0	0	0	0	0
48	0	4	0	0	1	25	20	0	3	3	3	1	2	4	1	0	0	0	1	0	0	0	0	1	0	0	0	0	0	0	0	0	0	0	0	0	0	0	1	1	1	1	1	0	0	0	0	0	0
48	0	5	1	0	0	25	40	0	3	3	3	1	2	4	1	0	0	0	1	0	0	0	0	1	0	0	0	0	0	0	0	0	0	0	0	0	0	0	1	1	1	1	1	0	0	0	0	0	0
48	0	5	0	1	0	35	40	1	3	3	3	1	2	4	1	0	0	0	1	0	0	0	0	1	0	0	0	0	0	0	0	0	0	0	0	0	0	0	1	1	1	1	1	0	0	0	0	0	0
48	0	5	0	0	1	35	30	0	3	3	3	1	2	4	1	0	0	0	1	0	0	0	0	1	0	0	0	0	0	0	0	0	0	0	0	0	0	0	1	1	1	1	1	0	0	0	0	0	0
48	0	6	1	0	0	35	20	1	3	3	3	1	2	4	1	0	0	0	1	0	0	0	0	1	0	0	0	0	0	0	0	0	0	0	0	0	0	0	1	1	1	1	1	0	0	0	0	0	0
48	0	6	0	1	0	35	20	0	3	3	3	1	2	4	1	0	0	0	1	0	0	0	0	1	0	0	0	0	0	0	0	0	0	0	0	0	0	0	1	1	1	1	1	0	0	0	0	0	0
48	0	6	0	0	1	45	20	0	3	3	3	1	2	4	1	0	0	0	1	0	0	0	0	1	0	0	0	0	0	0	0	0	0	0	0	0	0	0	1	1	1	1	1	0	0	0	0	0	0
48	0	7	1	0	0	45	30	0	3	3	3	1	2	4	1	0	0	0	1	0	0	0	0	1	0	0	0	0	0	0	0	0	0	0	0	0	0	0	1	1	1	1	1	0	0	0	0	0	0
48	0	7	0	1	0	35	30	1	3	3	3	1	2	4	1	0	0	0	1	0	0	0	0	1	0	0	0	0	0	0	0	0	0	0	0	0	0	0	1	1	1	1	1	0	0	0	0	0	0
48	0	7	0	0	1	35	40	0	3	3	3	1	2	4	1	0	0	0	1	0	0	0	0	1	0	0	0	0	0	0	0	0	0	0	0	0	0	0	1	1	1	1	1	0	0	0	0	0	0
48	0	8	1	0	0	35	40	1	3	3	3	1	2	4	1	0	0	0	1	0	0	0	0	1	0	0	0	0	0	0	0	0	0	0	0	0	0	0	1	1	1	1	1	0	0	0	0	0	0
48	0	8	0	1	0	45	30	0	3	3	3	1	2	4	1	0	0	0	1	0	0	0	0	1	0	0	0	0	0	0	0	0	0	0	0	0	0	0	1	1	1	1	1	0	0	0	0	0	0
48	0	8	0	0	1	45	40	0	3	3	3	1	2	4	1	0	0	0	1	0	0	0	0	1	0	0	0	0	0	0	0	0	0	0	0	0	0	0	1	1	1	1	1	0	0	0	0	0	0
48	0	9	1	0	0	25	20	0	3	3	3	1	2	4	1	0	0	0	1	0	0	0	0	1	0	0	0	0	0	0	0	0	0	0	0	0	0	0	1	1	1	1	1	0	0	0	0	0	0
48	0	9	0	1	0	45	40	0	3	3	3	1	2	4	1	0	0	0	1	0	0	0	0	1	0	0	0	0	0	0	0	0	0	0	0	0	0	0	1	1	1	1	1	0	0	0	0	0	0
48	0	9	0	0	1	25	40	1	3	3	3	1	2	4	1	0	0	0	1	0	0	0	0	1	0	0	0	0	0	0	0	0	0	0	0	0	0	0	1	1	1	1	1	0	0	0	0	0	0
48	0	10	1	0	0	35	40	0	3	3	3	1	2	4	1	0	0	0	1	0	0	0	0	1	0	0	0	0	0	0	0	0	0	0	0	0	0	0	1	1	1	1	1	0	0	0	0	0	0
48	0	10	0	1	0	45	30	1	3	3	3	1	2	4	1	0	0	0	1	0	0	0	0	1	0	0	0	0	0	0	0	0	0	0	0	0	0	0	1	1	1	1	1	0	0	0	0	0	0
48	0	10	0	0	1	45	40	0	3	3	3	1	2	4	1	0	0	0	1	0	0	0	0	1	0	0	0	0	0	0	0	0	0	0	0	0	0	0	1	1	1	1	1	0	0	0	0	0	0
48	0	11	1	0	0	45	40	0	3	3	3	1	2	4	1	0	0	0	1	0	0	0	0	1	0	0	0	0	0	0	0	0	0	0	0	0	0	0	1	1	1	1	1	0	0	0	0	0	0
48	0	11	0	1	0	25	30	0	3	3	3	1	2	4	1	0	0	0	1	0	0	0	0	1	0	0	0	0	0	0	0	0	0	0	0	0	0	0	1	1	1	1	1	0	0	0	0	0	0
48	0	11	0	0	1	25	30	1	3	3	3	1	2	4	1	0	0	0	1	0	0	0	0	1	0	0	0	0	0	0	0	0	0	0	0	0	0	0	1	1	1	1	1	0	0	0	0	0	0
48	0	12	1	0	0	45	30	0	3	3	3	1	2	4	1	0	0	0	1	0	0	0	0	1	0	0	0	0	0	0	0	0	0	0	0	0	0	0	1	1	1	1	1	0	0	0	0	0	0
48	0	12	0	1	0	25	40	1	3	3	3	1	2	4	1	0	0	0	1	0	0	0	0	1	0	0	0	0	0	0	0	0	0	0	0	0	0	0	1	1	1	1	1	0	0	0	0	0	0
48	0	12	0	0	1	45	20	0	3	3	3	1	2	4	1	0	0	0	1	0	0	0	0	1	0	0	0	0	0	0	0	0	0	0	0	0	0	0	1	1	1	1	1	0	0	0	0	0	0
49	0	1	1	0	0	25	40	1	1	3	1	2	2	3	1	0	0	1	1	0	1	0	1	1	0	0	0	1	1	0	1	0	0	0	1	0	0	0	1	0	1	1	1	0	0	0	0	0	0
49	0	1	0	1	0	35	40	0	1	3	1	2	2	3	1	0	0	1	1	0	1	0	1	1	0	0	0	1	1	0	1	0	0	0	1	0	0	0	1	0	1	1	1	0	0	0	0	0	0
49	0	1	0	0	1	35	30	0	1	3	1	2	2	3	1	0	0	1	1	0	1	0	1	1	0	0	0	1	1	0	1	0	0	0	1	0	0	0	1	0	1	1	1	0	0	0	0	0	0
49	0	2	1	0	0	35	30	1	2	3	1	2	2	3	1	0	0	1	1	0	1	0	1	1	0	0	0	1	1	0	1	0	0	0	1	0	0	0	1	0	1	1	1	0	0	0	0	0	0
49	0	2	0	1	0	35	20	0	2	3	1	2	2	3	1	0	0	1	1	0	1	0	1	1	0	0	0	1	1	0	1	0	0	0	1	0	0	0	1	0	1	1	1	0	0	0	0	0	0
49	0	2	0	0	1	25	30	0	2	3	1	2	2	3	1	0	0	1	1	0	1	0	1	1	0	0	0	1	1	0	1	0	0	0	1	0	0	0	1	0	1	1	1	0	0	0	0	0	0
49	0	3	1	0	0	45	30	0	2	3	1	2	2	3	1	0	0	1	1	0	1	0	1	1	0	0	0	1	1	0	1	0	0	0	1	0	0	0	1	0	1	1	1	0	0	0	0	0	0
49	0	3	0	1	0	25	40	0	2	3	1	2	2	3	1	0	0	1	1	0	1	0	1	1	0	0	0	1	1	0	1	0	0	0	1	0	0	0	1	0	1	1	1	0	0	0	0	0	0
49	0	3	0	0	1	45	20	1	2	3	1	2	2	3	1	0	0	1	1	0	1	0	1	1	0	0	0	1	1	0	1	0	0	0	1	0	0	0	1	0	1	1	1	0	0	0	0	0	0
49	0	4	1	0	0	25	20	0	3	3	1	2	2	3	1	0	0	1	1	0	1	0	1	1	0	0	0	1	1	0	1	0	0	0	1	0	0	0	1	0	1	1	1	0	0	0	0	0	0
49	0	4	0	1	0	25	20	1	3	3	1	2	2	3	1	0	0	1	1	0	1	0	1	1	0	0	0	1	1	0	1	0	0	0	1	0	0	0	1	0	1	1	1	0	0	0	0	0	0
49	0	4	0	0	1	25	20	0	3	3	1	2	2	3	1	0	0	1	1	0	1	0	1	1	0	0	0	1	1	0	1	0	0	0	1	0	0	0	1	0	1	1	1	0	0	0	0	0	0
49	0	5	1	0	0	25	40	0	2	3	1	2	2	3	1	0	0	1	1	0	1	0	1	1	0	0	0	1	1	0	1	0	0	0	1	0	0	0	1	0	1	1	1	0	0	0	0	0	0
49	0	5	0	1	0	35	40	0	2	3	1	2	2	3	1	0	0	1	1	0	1	0	1	1	0	0	0	1	1	0	1	0	0	0	1	0	0	0	1	0	1	1	1	0	0	0	0	0	0
49	0	5	0	0	1	35	30	1	2	3	1	2	2	3	1	0	0	1	1	0	1	0	1	1	0	0	0	1	1	0	1	0	0	0	1	0	0	0	1	0	1	1	1	0	0	0	0	0	0
49	0	6	1	0	0	35	20	0	3	3	1	2	2	3	1	0	0	1	1	0	1	0	1	1	0	0	0	1	1	0	1	0	0	0	1	0	0	0	1	0	1	1	1	0	0	0	0	0	0
49	0	6	0	1	0	35	20	1	3	3	1	2	2	3	1	0	0	1	1	0	1	0	1	1	0	0	0	1	1	0	1	0	0	0	1	0	0	0	1	0	1	1	1	0	0	0	0	0	0
49	0	6	0	0	1	45	20	0	3	3	1	2	2	3	1	0	0	1	1	0	1	0	1	1	0	0	0	1	1	0	1	0	0	0	1	0	0	0	1	0	1	1	1	0	0	0	0	0	0
49	0	7	1	0	0	45	30	0	1	3	1	2	2	3	1	0	0	1	1	0	1	0	1	1	0	0	0	1	1	0	1	0	0	0	1	0	0	0	1	0	1	1	1	0	0	0	0	0	0
49	0	7	0	1	0	35	30	1	1	3	1	2	2	3	1	0	0	1	1	0	1	0	1	1	0	0	0	1	1	0	1	0	0	0	1	0	0	0	1	0	1	1	1	0	0	0	0	0	0
49	0	7	0	0	1	35	40	0	1	3	1	2	2	3	1	0	0	1	1	0	1	0	1	1	0	0	0	1	1	0	1	0	0	0	1	0	0	0	1	0	1	1	1	0	0	0	0	0	0
49	0	8	1	0	0	35	40	1	1	3	1	2	2	3	1	0	0	1	1	0	1	0	1	1	0	0	0	1	1	0	1	0	0	0	1	0	0	0	1	0	1	1	1	0	0	0	0	0	0
49	0	8	0	1	0	45	30	0	1	3	1	2	2	3	1	0	0	1	1	0	1	0	1	1	0	0	0	1	1	0	1	0	0	0	1	0	0	0	1	0	1	1	1	0	0	0	0	0	0
49	0	8	0	0	1	45	40	0	1	3	1	2	2	3	1	0	0	1	1	0	1	0	1	1	0	0	0	1	1	0	1	0	0	0	1	0	0	0	1	0	1	1	1	0	0	0	0	0	0
49	0	9	1	0	0	25	20	1	2	3	1	2	2	3	1	0	0	1	1	0	1	0	1	1	0	0	0	1	1	0	1	0	0	0	1	0	0	0	1	0	1	1	1	0	0	0	0	0	0
49	0	9	0	1	0	45	40	0	2	3	1	2	2	3	1	0	0	1	1	0	1	0	1	1	0	0	0	1	1	0	1	0	0	0	1	0	0	0	1	0	1	1	1	0	0	0	0	0	0
49	0	9	0	0	1	25	40	0	2	3	1	2	2	3	1	0	0	1	1	0	1	0	1	1	0	0	0	1	1	0	1	0	0	0	1	0	0	0	1	0	1	1	1	0	0	0	0	0	0
49	0	10	1	0	0	35	40	0	2	3	1	2	2	3	1	0	0	1	1	0	1	0	1	1	0	0	0	1	1	0	1	0	0	0	1	0	0	0	1	0	1	1	1	0	0	0	0	0	0
49	0	10	0	1	0	45	30	1	2	3	1	2	2	3	1	0	0	1	1	0	1	0	1	1	0	0	0	1	1	0	1	0	0	0	1	0	0	0	1	0	1	1	1	0	0	0	0	0	0
49	0	10	0	0	1	45	40	0	2	3	1	2	2	3	1	0	0	1	1	0	1	0	1	1	0	0	0	1	1	0	1	0	0	0	1	0	0	0	1	0	1	1	1	0	0	0	0	0	0
49	0	11	1	0	0	45	40	0	3	3	1	2	2	3	1	0	0	1	1	0	1	0	1	1	0	0	0	1	1	0	1	0	0	0	1	0	0	0	1	0	1	1	1	0	0	0	0	0	0
49	0	11	0	1	0	25	30	0	3	3	1	2	2	3	1	0	0	1	1	0	1	0	1	1	0	0	0	1	1	0	1	0	0	0	1	0	0	0	1	0	1	1	1	0	0	0	0	0	0
49	0	11	0	0	1	25	30	1	3	3	1	2	2	3	1	0	0	1	1	0	1	0	1	1	0	0	0	1	1	0	1	0	0	0	1	0	0	0	1	0	1	1	1	0	0	0	0	0	0
49	0	12	1	0	0	45	30	0	2	3	1	2	2	3	1	0	0	1	1	0	1	0	1	1	0	0	0	1	1	0	1	0	0	0	1	0	0	0	1	0	1	1	1	0	0	0	0	0	0
49	0	12	0	1	0	25	40	0	2	3	1	2	2	3	1	0	0	1	1	0	1	0	1	1	0	0	0	1	1	0	1	0	0	0	1	0	0	0	1	0	1	1	1	0	0	0	0	0	0
49	0	12	0	0	1	45	20	1	2	3	1	2	2	3	1	0	0	1	1	0	1	0	1	1	0	0	0	1	1	0	1	0	0	0	1	0	0	0	1	0	1	1	1	0	0	0	0	0	0
50	0	1	1	0	0	25	40	0	3	3	1	3	2	2	1	0	0	1	0	0	0	0	1	1	0	0	0	0	0	0	0	0	0	0	0	0	0	0	1	1	1	1	1	0	0	0	0	0	0
50	0	1	0	1	0	35	40	0	3	3	1	3	2	2	1	0	0	1	0	0	0	0	1	1	0	0	0	0	0	0	0	0	0	0	0	0	0	0	1	1	1	1	1	0	0	0	0	0	0
50	0	1	0	0	1	35	30	1	3	3	1	3	2	2	1	0	0	1	0	0	0	0	1	1	0	0	0	0	0	0	0	0	0	0	0	0	0	0	1	1	1	1	1	0	0	0	0	0	0
50	0	2	1	0	0	35	30	1	3	3	1	3	2	2	1	0	0	1	0	0	0	0	1	1	0	0	0	0	0	0	0	0	0	0	0	0	0	0	1	1	1	1	1	0	0	0	0	0	0
50	0	2	0	1	0	35	20	0	3	3	1	3	2	2	1	0	0	1	0	0	0	0	1	1	0	0	0	0	0	0	0	0	0	0	0	0	0	0	1	1	1	1	1	0	0	0	0	0	0
50	0	2	0	0	1	25	30	0	3	3	1	3	2	2	1	0	0	1	0	0	0	0	1	1	0	0	0	0	0	0	0	0	0	0	0	0	0	0	1	1	1	1	1	0	0	0	0	0	0
50	0	3	1	0	0	45	30	0	1	3	1	3	2	2	1	0	0	1	0	0	0	0	1	1	0	0	0	0	0	0	0	0	0	0	0	0	0	0	1	1	1	1	1	0	0	0	0	0	0
50	0	3	0	1	0	25	40	1	1	3	1	3	2	2	1	0	0	1	0	0	0	0	1	1	0	0	0	0	0	0	0	0	0	0	0	0	0	0	1	1	1	1	1	0	0	0	0	0	0
50	0	3	0	0	1	45	20	0	1	3	1	3	2	2	1	0	0	1	0	0	0	0	1	1	0	0	0	0	0	0	0	0	0	0	0	0	0	0	1	1	1	1	1	0	0	0	0	0	0
50	0	4	1	0	0	25	20	0	3	3	1	3	2	2	1	0	0	1	0	0	0	0	1	1	0	0	0	0	0	0	0	0	0	0	0	0	0	0	1	1	1	1	1	0	0	0	0	0	0
50	0	4	0	1	0	25	20	0	3	3	1	3	2	2	1	0	0	1	0	0	0	0	1	1	0	0	0	0	0	0	0	0	0	0	0	0	0	0	1	1	1	1	1	0	0	0	0	0	0
50	0	4	0	0	1	25	20	1	3	3	1	3	2	2	1	0	0	1	0	0	0	0	1	1	0	0	0	0	0	0	0	0	0	0	0	0	0	0	1	1	1	1	1	0	0	0	0	0	0
50	0	5	1	0	0	25	40	1	1	3	1	3	2	2	1	0	0	1	0	0	0	0	1	1	0	0	0	0	0	0	0	0	0	0	0	0	0	0	1	1	1	1	1	0	0	0	0	0	0
50	0	5	0	1	0	35	40	0	1	3	1	3	2	2	1	0	0	1	0	0	0	0	1	1	0	0	0	0	0	0	0	0	0	0	0	0	0	0	1	1	1	1	1	0	0	0	0	0	0
50	0	5	0	0	1	35	30	0	1	3	1	3	2	2	1	0	0	1	0	0	0	0	1	1	0	0	0	0	0	0	0	0	0	0	0	0	0	0	1	1	1	1	1	0	0	0	0	0	0
50	0	6	1	0	0	35	20	0	1	3	1	3	2	2	1	0	0	1	0	0	0	0	1	1	0	0	0	0	0	0	0	0	0	0	0	0	0	0	1	1	1	1	1	0	0	0	0	0	0
50	0	6	0	1	0	35	20	1	1	3	1	3	2	2	1	0	0	1	0	0	0	0	1	1	0	0	0	0	0	0	0	0	0	0	0	0	0	0	1	1	1	1	1	0	0	0	0	0	0
50	0	6	0	0	1	45	20	0	1	3	1	3	2	2	1	0	0	1	0	0	0	0	1	1	0	0	0	0	0	0	0	0	0	0	0	0	0	0	1	1	1	1	1	0	0	0	0	0	0
50	0	7	1	0	0	45	30	0	3	3	1	3	2	2	1	0	0	1	0	0	0	0	1	1	0	0	0	0	0	0	0	0	0	0	0	0	0	0	1	1	1	1	1	0	0	0	0	0	0
50	0	7	0	1	0	35	30	1	3	3	1	3	2	2	1	0	0	1	0	0	0	0	1	1	0	0	0	0	0	0	0	0	0	0	0	0	0	0	1	1	1	1	1	0	0	0	0	0	0
50	0	7	0	0	1	35	40	0	3	3	1	3	2	2	1	0	0	1	0	0	0	0	1	1	0	0	0	0	0	0	0	0	0	0	0	0	0	0	1	1	1	1	1	0	0	0	0	0	0
50	0	8	1	0	0	35	40	1	3	3	1	3	2	2	1	0	0	1	0	0	0	0	1	1	0	0	0	0	0	0	0	0	0	0	0	0	0	0	1	1	1	1	1	0	0	0	0	0	0
50	0	8	0	1	0	45	30	0	3	3	1	3	2	2	1	0	0	1	0	0	0	0	1	1	0	0	0	0	0	0	0	0	0	0	0	0	0	0	1	1	1	1	1	0	0	0	0	0	0
50	0	8	0	0	1	45	40	0	3	3	1	3	2	2	1	0	0	1	0	0	0	0	1	1	0	0	0	0	0	0	0	0	0	0	0	0	0	0	1	1	1	1	1	0	0	0	0	0	0
50	0	9	1	0	0	25	20	1	3	3	1	3	2	2	1	0	0	1	0	0	0	0	1	1	0	0	0	0	0	0	0	0	0	0	0	0	0	0	1	1	1	1	1	0	0	0	0	0	0
50	0	9	0	1	0	45	40	0	3	3	1	3	2	2	1	0	0	1	0	0	0	0	1	1	0	0	0	0	0	0	0	0	0	0	0	0	0	0	1	1	1	1	1	0	0	0	0	0	0
50	0	9	0	0	1	25	40	0	3	3	1	3	2	2	1	0	0	1	0	0	0	0	1	1	0	0	0	0	0	0	0	0	0	0	0	0	0	0	1	1	1	1	1	0	0	0	0	0	0
50	0	10	1	0	0	35	40	1	1	3	1	3	2	2	1	0	0	1	0	0	0	0	1	1	0	0	0	0	0	0	0	0	0	0	0	0	0	0	1	1	1	1	1	0	0	0	0	0	0
50	0	10	0	1	0	45	30	0	1	3	1	3	2	2	1	0	0	1	0	0	0	0	1	1	0	0	0	0	0	0	0	0	0	0	0	0	0	0	1	1	1	1	1	0	0	0	0	0	0
50	0	10	0	0	1	45	40	0	1	3	1	3	2	2	1	0	0	1	0	0	0	0	1	1	0	0	0	0	0	0	0	0	0	0	0	0	0	0	1	1	1	1	1	0	0	0	0	0	0
50	0	11	1	0	0	45	40	0	3	3	1	3	2	2	1	0	0	1	0	0	0	0	1	1	0	0	0	0	0	0	0	0	0	0	0	0	0	0	1	1	1	1	1	0	0	0	0	0	0
50	0	11	0	1	0	25	30	1	3	3	1	3	2	2	1	0	0	1	0	0	0	0	1	1	0	0	0	0	0	0	0	0	0	0	0	0	0	0	1	1	1	1	1	0	0	0	0	0	0
50	0	11	0	0	1	25	30	0	3	3	1	3	2	2	1	0	0	1	0	0	0	0	1	1	0	0	0	0	0	0	0	0	0	0	0	0	0	0	1	1	1	1	1	0	0	0	0	0	0
50	0	12	1	0	0	45	30	0	3	3	1	3	2	2	1	0	0	1	0	0	0	0	1	1	0	0	0	0	0	0	0	0	0	0	0	0	0	0	1	1	1	1	1	0	0	0	0	0	0
50	0	12	0	1	0	25	40	0	3	3	1	3	2	2	1	0	0	1	0	0	0	0	1	1	0	0	0	0	0	0	0	0	0	0	0	0	0	0	1	1	1	1	1	0	0	0	0	0	0
50	0	12	0	0	1	45	20	1	3	3	1	3	2	2	1	0	0	1	0	0	0	0	1	1	0	0	0	0	0	0	0	0	0	0	0	0	0	0	1	1	1	1	1	0	0	0	0	0	0
51	0	1	1	0	0	25	40	0	2	3	1	1	1	3	1	0	0	0	0	0	0	0	0	0	0	0	0	0	0	0	0	0	0	0	0	0	0	0	1	0	0	1	1	0	0	0	0	0	0
51	0	1	0	1	0	35	40	0	2	3	1	1	1	3	1	0	0	0	0	0	0	0	0	0	0	0	0	0	0	0	0	0	0	0	0	0	0	0	1	0	0	1	1	0	0	0	0	0	0
51	0	1	0	0	1	35	30	1	2	3	1	1	1	3	1	0	0	0	0	0	0	0	0	0	0	0	0	0	0	0	0	0	0	0	0	0	0	0	1	0	0	1	1	0	0	0	0	0	0
51	0	2	1	0	0	35	30	0	1	3	1	1	1	3	1	0	0	0	0	0	0	0	0	0	0	0	0	0	0	0	0	0	0	0	0	0	0	0	1	0	0	1	1	0	0	0	0	0	0
51	0	2	0	1	0	35	20	0	1	3	1	1	1	3	1	0	0	0	0	0	0	0	0	0	0	0	0	0	0	0	0	0	0	0	0	0	0	0	1	0	0	1	1	0	0	0	0	0	0
51	0	2	0	0	1	25	30	1	1	3	1	1	1	3	1	0	0	0	0	0	0	0	0	0	0	0	0	0	0	0	0	0	0	0	0	0	0	0	1	0	0	1	1	0	0	0	0	0	0
51	0	3	1	0	0	45	30	1	3	3	1	1	1	3	1	0	0	0	0	0	0	0	0	0	0	0	0	0	0	0	0	0	0	0	0	0	0	0	1	0	0	1	1	0	0	0	0	0	0
51	0	3	0	1	0	25	40	0	3	3	1	1	1	3	1	0	0	0	0	0	0	0	0	0	0	0	0	0	0	0	0	0	0	0	0	0	0	0	1	0	0	1	1	0	0	0	0	0	0
51	0	3	0	0	1	45	20	0	3	3	1	1	1	3	1	0	0	0	0	0	0	0	0	0	0	0	0	0	0	0	0	0	0	0	0	0	0	0	1	0	0	1	1	0	0	0	0	0	0
51	0	4	1	0	0	25	20	0	3	3	1	1	1	3	1	0	0	0	0	0	0	0	0	0	0	0	0	0	0	0	0	0	0	0	0	0	0	0	1	0	0	1	1	0	0	0	0	0	0
51	0	4	0	1	0	25	20	0	3	3	1	1	1	3	1	0	0	0	0	0	0	0	0	0	0	0	0	0	0	0	0	0	0	0	0	0	0	0	1	0	0	1	1	0	0	0	0	0	0
51	0	4	0	0	1	25	20	1	3	3	1	1	1	3	1	0	0	0	0	0	0	0	0	0	0	0	0	0	0	0	0	0	0	0	0	0	0	0	1	0	0	1	1	0	0	0	0	0	0
51	0	5	1	0	0	25	40	0	2	3	1	1	1	3	1	0	0	0	0	0	0	0	0	0	0	0	0	0	0	0	0	0	0	0	0	0	0	0	1	0	0	1	1	0	0	0	0	0	0
51	0	5	0	1	0	35	40	0	2	3	1	1	1	3	1	0	0	0	0	0	0	0	0	0	0	0	0	0	0	0	0	0	0	0	0	0	0	0	1	0	0	1	1	0	0	0	0	0	0
51	0	5	0	0	1	35	30	1	2	3	1	1	1	3	1	0	0	0	0	0	0	0	0	0	0	0	0	0	0	0	0	0	0	0	0	0	0	0	1	0	0	1	1	0	0	0	0	0	0
51	0	6	1	0	0	35	20	1	3	3	1	1	1	3	1	0	0	0	0	0	0	0	0	0	0	0	0	0	0	0	0	0	0	0	0	0	0	0	1	0	0	1	1	0	0	0	0	0	0
51	0	6	0	1	0	35	20	0	3	3	1	1	1	3	1	0	0	0	0	0	0	0	0	0	0	0	0	0	0	0	0	0	0	0	0	0	0	0	1	0	0	1	1	0	0	0	0	0	0
51	0	6	0	0	1	45	20	0	3	3	1	1	1	3	1	0	0	0	0	0	0	0	0	0	0	0	0	0	0	0	0	0	0	0	0	0	0	0	1	0	0	1	1	0	0	0	0	0	0
51	0	7	1	0	0	45	30	1	2	3	1	1	1	3	1	0	0	0	0	0	0	0	0	0	0	0	0	0	0	0	0	0	0	0	0	0	0	0	1	0	0	1	1	0	0	0	0	0	0
51	0	7	0	1	0	35	30	0	2	3	1	1	1	3	1	0	0	0	0	0	0	0	0	0	0	0	0	0	0	0	0	0	0	0	0	0	0	0	1	0	0	1	1	0	0	0	0	0	0
51	0	7	0	0	1	35	40	0	2	3	1	1	1	3	1	0	0	0	0	0	0	0	0	0	0	0	0	0	0	0	0	0	0	0	0	0	0	0	1	0	0	1	1	0	0	0	0	0	0
51	0	8	1	0	0	35	40	0	2	3	1	1	1	3	1	0	0	0	0	0	0	0	0	0	0	0	0	0	0	0	0	0	0	0	0	0	0	0	1	0	0	1	1	0	0	0	0	0	0
51	0	8	0	1	0	45	30	1	2	3	1	1	1	3	1	0	0	0	0	0	0	0	0	0	0	0	0	0	0	0	0	0	0	0	0	0	0	0	1	0	0	1	1	0	0	0	0	0	0
51	0	8	0	0	1	45	40	0	2	3	1	1	1	3	1	0	0	0	0	0	0	0	0	0	0	0	0	0	0	0	0	0	0	0	0	0	0	0	1	0	0	1	1	0	0	0	0	0	0
51	0	9	1	0	0	25	20	1	2	3	1	1	1	3	1	0	0	0	0	0	0	0	0	0	0	0	0	0	0	0	0	0	0	0	0	0	0	0	1	0	0	1	1	0	0	0	0	0	0
51	0	9	0	1	0	45	40	0	2	3	1	1	1	3	1	0	0	0	0	0	0	0	0	0	0	0	0	0	0	0	0	0	0	0	0	0	0	0	1	0	0	1	1	0	0	0	0	0	0
51	0	9	0	0	1	25	40	0	2	3	1	1	1	3	1	0	0	0	0	0	0	0	0	0	0	0	0	0	0	0	0	0	0	0	0	0	0	0	1	0	0	1	1	0	0	0	0	0	0
51	0	10	1	0	0	35	40	0	2	3	1	1	1	3	1	0	0	0	0	0	0	0	0	0	0	0	0	0	0	0	0	0	0	0	0	0	0	0	1	0	0	1	1	0	0	0	0	0	0
51	0	10	0	1	0	45	30	1	2	3	1	1	1	3	1	0	0	0	0	0	0	0	0	0	0	0	0	0	0	0	0	0	0	0	0	0	0	0	1	0	0	1	1	0	0	0	0	0	0
51	0	10	0	0	1	45	40	0	2	3	1	1	1	3	1	0	0	0	0	0	0	0	0	0	0	0	0	0	0	0	0	0	0	0	0	0	0	0	1	0	0	1	1	0	0	0	0	0	0
51	0	11	1	0	0	45	40	0	2	3	1	1	1	3	1	0	0	0	0	0	0	0	0	0	0	0	0	0	0	0	0	0	0	0	0	0	0	0	1	0	0	1	1	0	0	0	0	0	0
51	0	11	0	1	0	25	30	0	2	3	1	1	1	3	1	0	0	0	0	0	0	0	0	0	0	0	0	0	0	0	0	0	0	0	0	0	0	0	1	0	0	1	1	0	0	0	0	0	0
51	0	11	0	0	1	25	30	1	2	3	1	1	1	3	1	0	0	0	0	0	0	0	0	0	0	0	0	0	0	0	0	0	0	0	0	0	0	0	1	0	0	1	1	0	0	0	0	0	0
51	0	12	1	0	0	45	30	0	2	3	1	1	1	3	1	0	0	0	0	0	0	0	0	0	0	0	0	0	0	0	0	0	0	0	0	0	0	0	1	0	0	1	1	0	0	0	0	0	0
51	0	12	0	1	0	25	40	0	2	3	1	1	1	3	1	0	0	0	0	0	0	0	0	0	0	0	0	0	0	0	0	0	0	0	0	0	0	0	1	0	0	1	1	0	0	0	0	0	0
51	0	12	0	0	1	45	20	1	2	3	1	1	1	3	1	0	0	0	0	0	0	0	0	0	0	0	0	0	0	0	0	0	0	0	0	0	0	0	1	0	0	1	1	0	0	0	0	0	0
52	0	1	1	0	0	25	40	0	1	2	1	3	1	1	1	0	0	0	0	0	0	0	0	1	0	0	0	0	0	0	0	0	0	0	0	0	0	0	0	0	1	0	0	0	0	0	0	0	1
52	0	1	0	1	0	35	40	0	1	2	1	3	1	1	1	0	0	0	0	0	0	0	0	1	0	0	0	0	0	0	0	0	0	0	0	0	0	0	0	0	1	0	0	0	0	0	0	0	1
52	0	1	0	0	1	35	30	1	1	2	1	3	1	1	1	0	0	0	0	0	0	0	0	1	0	0	0	0	0	0	0	0	0	0	0	0	0	0	0	0	1	0	0	0	0	0	0	0	1
52	0	2	1	0	0	35	30	0	4	2	1	3	1	1	1	0	0	0	0	0	0	0	0	1	0	0	0	0	0	0	0	0	0	0	0	0	0	0	0	0	1	0	0	0	0	0	0	0	1
52	0	2	0	1	0	35	20	1	4	2	1	3	1	1	1	0	0	0	0	0	0	0	0	1	0	0	0	0	0	0	0	0	0	0	0	0	0	0	0	0	1	0	0	0	0	0	0	0	1
52	0	2	0	0	1	25	30	0	4	2	1	3	1	1	1	0	0	0	0	0	0	0	0	1	0	0	0	0	0	0	0	0	0	0	0	0	0	0	0	0	1	0	0	0	0	0	0	0	1
52	0	3	1	0	0	45	30	0	1	2	1	3	1	1	1	0	0	0	0	0	0	0	0	1	0	0	0	0	0	0	0	0	0	0	0	0	0	0	0	0	1	0	0	0	0	0	0	0	1
52	0	3	0	1	0	25	40	1	1	2	1	3	1	1	1	0	0	0	0	0	0	0	0	1	0	0	0	0	0	0	0	0	0	0	0	0	0	0	0	0	1	0	0	0	0	0	0	0	1
52	0	3	0	0	1	45	20	0	1	2	1	3	1	1	1	0	0	0	0	0	0	0	0	1	0	0	0	0	0	0	0	0	0	0	0	0	0	0	0	0	1	0	0	0	0	0	0	0	1
52	0	4	1	0	0	25	20	0	4	2	1	3	1	1	1	0	0	0	0	0	0	0	0	1	0	0	0	0	0	0	0	0	0	0	0	0	0	0	0	0	1	0	0	0	0	0	0	0	1
52	0	4	0	1	0	25	20	1	4	2	1	3	1	1	1	0	0	0	0	0	0	0	0	1	0	0	0	0	0	0	0	0	0	0	0	0	0	0	0	0	1	0	0	0	0	0	0	0	1
52	0	4	0	0	1	25	20	0	4	2	1	3	1	1	1	0	0	0	0	0	0	0	0	1	0	0	0	0	0	0	0	0	0	0	0	0	0	0	0	0	1	0	0	0	0	0	0	0	1
52	0	5	1	0	0	25	40	0	4	2	1	3	1	1	1	0	0	0	0	0	0	0	0	1	0	0	0	0	0	0	0	0	0	0	0	0	0	0	0	0	1	0	0	0	0	0	0	0	1
52	0	5	0	1	0	35	40	0	4	2	1	3	1	1	1	0	0	0	0	0	0	0	0	1	0	0	0	0	0	0	0	0	0	0	0	0	0	0	0	0	1	0	0	0	0	0	0	0	1
52	0	5	0	0	1	35	30	1	4	2	1	3	1	1	1	0	0	0	0	0	0	0	0	1	0	0	0	0	0	0	0	0	0	0	0	0	0	0	0	0	1	0	0	0	0	0	0	0	1
52	0	6	1	0	0	35	20	0	1	2	1	3	1	1	1	0	0	0	0	0	0	0	0	1	0	0	0	0	0	0	0	0	0	0	0	0	0	0	0	0	1	0	0	0	0	0	0	0	1
52	0	6	0	1	0	35	20	1	1	2	1	3	1	1	1	0	0	0	0	0	0	0	0	1	0	0	0	0	0	0	0	0	0	0	0	0	0	0	0	0	1	0	0	0	0	0	0	0	1
52	0	6	0	0	1	45	20	0	1	2	1	3	1	1	1	0	0	0	0	0	0	0	0	1	0	0	0	0	0	0	0	0	0	0	0	0	0	0	0	0	1	0	0	0	0	0	0	0	1
52	0	7	1	0	0	45	30	0	1	2	1	3	1	1	1	0	0	0	0	0	0	0	0	1	0	0	0	0	0	0	0	0	0	0	0	0	0	0	0	0	1	0	0	0	0	0	0	0	1
52	0	7	0	1	0	35	30	1	1	2	1	3	1	1	1	0	0	0	0	0	0	0	0	1	0	0	0	0	0	0	0	0	0	0	0	0	0	0	0	0	1	0	0	0	0	0	0	0	1
52	0	7	0	0	1	35	40	0	1	2	1	3	1	1	1	0	0	0	0	0	0	0	0	1	0	0	0	0	0	0	0	0	0	0	0	0	0	0	0	0	1	0	0	0	0	0	0	0	1
52	0	8	1	0	0	35	40	0	2	2	1	3	1	1	1	0	0	0	0	0	0	0	0	1	0	0	0	0	0	0	0	0	0	0	0	0	0	0	0	0	1	0	0	0	0	0	0	0	1
52	0	8	0	1	0	45	30	1	2	2	1	3	1	1	1	0	0	0	0	0	0	0	0	1	0	0	0	0	0	0	0	0	0	0	0	0	0	0	0	0	1	0	0	0	0	0	0	0	1
52	0	8	0	0	1	45	40	0	2	2	1	3	1	1	1	0	0	0	0	0	0	0	0	1	0	0	0	0	0	0	0	0	0	0	0	0	0	0	0	0	1	0	0	0	0	0	0	0	1
52	0	9	1	0	0	25	20	1	1	2	1	3	1	1	1	0	0	0	0	0	0	0	0	1	0	0	0	0	0	0	0	0	0	0	0	0	0	0	0	0	1	0	0	0	0	0	0	0	1
52	0	9	0	1	0	45	40	0	1	2	1	3	1	1	1	0	0	0	0	0	0	0	0	1	0	0	0	0	0	0	0	0	0	0	0	0	0	0	0	0	1	0	0	0	0	0	0	0	1
52	0	9	0	0	1	25	40	0	1	2	1	3	1	1	1	0	0	0	0	0	0	0	0	1	0	0	0	0	0	0	0	0	0	0	0	0	0	0	0	0	1	0	0	0	0	0	0	0	1
52	0	10	1	0	0	35	40	0	4	2	1	3	1	1	1	0	0	0	0	0	0	0	0	1	0	0	0	0	0	0	0	0	0	0	0	0	0	0	0	0	1	0	0	0	0	0	0	0	1
52	0	10	0	1	0	45	30	0	4	2	1	3	1	1	1	0	0	0	0	0	0	0	0	1	0	0	0	0	0	0	0	0	0	0	0	0	0	0	0	0	1	0	0	0	0	0	0	0	1
52	0	10	0	0	1	45	40	1	4	2	1	3	1	1	1	0	0	0	0	0	0	0	0	1	0	0	0	0	0	0	0	0	0	0	0	0	0	0	0	0	1	0	0	0	0	0	0	0	1
52	0	11	1	0	0	45	40	0	4	2	1	3	1	1	1	0	0	0	0	0	0	0	0	1	0	0	0	0	0	0	0	0	0	0	0	0	0	0	0	0	1	0	0	0	0	0	0	0	1
52	0	11	0	1	0	25	30	0	4	2	1	3	1	1	1	0	0	0	0	0	0	0	0	1	0	0	0	0	0	0	0	0	0	0	0	0	0	0	0	0	1	0	0	0	0	0	0	0	1
52	0	11	0	0	1	25	30	1	4	2	1	3	1	1	1	0	0	0	0	0	0	0	0	1	0	0	0	0	0	0	0	0	0	0	0	0	0	0	0	0	1	0	0	0	0	0	0	0	1
52	0	12	1	0	0	45	30	0	1	2	1	3	1	1	1	0	0	0	0	0	0	0	0	1	0	0	0	0	0	0	0	0	0	0	0	0	0	0	0	0	1	0	0	0	0	0	0	0	1
52	0	12	0	1	0	25	40	1	1	2	1	3	1	1	1	0	0	0	0	0	0	0	0	1	0	0	0	0	0	0	0	0	0	0	0	0	0	0	0	0	1	0	0	0	0	0	0	0	1
52	0	12	0	0	1	45	20	0	1	2	1	3	1	1	1	0	0	0	0	0	0	0	0	1	0	0	0	0	0	0	0	0	0	0	0	0	0	0	0	0	1	0	0	0	0	0	0	0	1
53	0	1	1	0	0	25	40	0	3	4	3	3	1	1	1	0	0	0	0	0	0	0	1	0	0	0	1	1	0	0	0	0	0	0	0	0	0	0	1	1	1	1	1	1	1	1	0	0	0
53	0	1	0	1	0	35	40	1	3	4	3	3	1	1	1	0	0	0	0	0	0	0	1	0	0	0	1	1	0	0	0	0	0	0	0	0	0	0	1	1	1	1	1	1	1	1	0	0	0
53	0	1	0	0	1	35	30	0	3	4	3	3	1	1	1	0	0	0	0	0	0	0	1	0	0	0	1	1	0	0	0	0	0	0	0	0	0	0	1	1	1	1	1	1	1	1	0	0	0
53	0	2	1	0	0	35	30	0	3	4	3	3	1	1	1	0	0	0	0	0	0	0	1	0	0	0	1	1	0	0	0	0	0	0	0	0	0	0	1	1	1	1	1	1	1	1	0	0	0
53	0	2	0	1	0	35	20	1	3	4	3	3	1	1	1	0	0	0	0	0	0	0	1	0	0	0	1	1	0	0	0	0	0	0	0	0	0	0	1	1	1	1	1	1	1	1	0	0	0
53	0	2	0	0	1	25	30	0	3	4	3	3	1	1	1	0	0	0	0	0	0	0	1	0	0	0	1	1	0	0	0	0	0	0	0	0	0	0	1	1	1	1	1	1	1	1	0	0	0
53	0	3	1	0	0	45	30	0	3	4	3	3	1	1	1	0	0	0	0	0	0	0	1	0	0	0	1	1	0	0	0	0	0	0	0	0	0	0	1	1	1	1	1	1	1	1	0	0	0
53	0	3	0	1	0	25	40	1	3	4	3	3	1	1	1	0	0	0	0	0	0	0	1	0	0	0	1	1	0	0	0	0	0	0	0	0	0	0	1	1	1	1	1	1	1	1	0	0	0
53	0	3	0	0	1	45	20	0	3	4	3	3	1	1	1	0	0	0	0	0	0	0	1	0	0	0	1	1	0	0	0	0	0	0	0	0	0	0	1	1	1	1	1	1	1	1	0	0	0
53	0	4	1	0	0	25	20	1	4	4	3	3	1	1	1	0	0	0	0	0	0	0	1	0	0	0	1	1	0	0	0	0	0	0	0	0	0	0	1	1	1	1	1	1	1	1	0	0	0
53	0	4	0	1	0	25	20	0	4	4	3	3	1	1	1	0	0	0	0	0	0	0	1	0	0	0	1	1	0	0	0	0	0	0	0	0	0	0	1	1	1	1	1	1	1	1	0	0	0
53	0	4	0	0	1	25	20	0	4	4	3	3	1	1	1	0	0	0	0	0	0	0	1	0	0	0	1	1	0	0	0	0	0	0	0	0	0	0	1	1	1	1	1	1	1	1	0	0	0
53	0	5	1	0	0	25	40	0	3	4	3	3	1	1	1	0	0	0	0	0	0	0	1	0	0	0	1	1	0	0	0	0	0	0	0	0	0	0	1	1	1	1	1	1	1	1	0	0	0
53	0	5	0	1	0	35	40	1	3	4	3	3	1	1	1	0	0	0	0	0	0	0	1	0	0	0	1	1	0	0	0	0	0	0	0	0	0	0	1	1	1	1	1	1	1	1	0	0	0
53	0	5	0	0	1	35	30	0	3	4	3	3	1	1	1	0	0	0	0	0	0	0	1	0	0	0	1	1	0	0	0	0	0	0	0	0	0	0	1	1	1	1	1	1	1	1	0	0	0
53	0	6	1	0	0	35	20	0	3	4	3	3	1	1	1	0	0	0	0	0	0	0	1	0	0	0	1	1	0	0	0	0	0	0	0	0	0	0	1	1	1	1	1	1	1	1	0	0	0
53	0	6	0	1	0	35	20	1	3	4	3	3	1	1	1	0	0	0	0	0	0	0	1	0	0	0	1	1	0	0	0	0	0	0	0	0	0	0	1	1	1	1	1	1	1	1	0	0	0
53	0	6	0	0	1	45	20	0	3	4	3	3	1	1	1	0	0	0	0	0	0	0	1	0	0	0	1	1	0	0	0	0	0	0	0	0	0	0	1	1	1	1	1	1	1	1	0	0	0
53	0	7	1	0	0	45	30	1	4	4	3	3	1	1	1	0	0	0	0	0	0	0	1	0	0	0	1	1	0	0	0	0	0	0	0	0	0	0	1	1	1	1	1	1	1	1	0	0	0
53	0	7	0	1	0	35	30	0	4	4	3	3	1	1	1	0	0	0	0	0	0	0	1	0	0	0	1	1	0	0	0	0	0	0	0	0	0	0	1	1	1	1	1	1	1	1	0	0	0
53	0	7	0	0	1	35	40	0	4	4	3	3	1	1	1	0	0	0	0	0	0	0	1	0	0	0	1	1	0	0	0	0	0	0	0	0	0	0	1	1	1	1	1	1	1	1	0	0	0
53	0	8	1	0	0	35	40	0	4	4	3	3	1	1	1	0	0	0	0	0	0	0	1	0	0	0	1	1	0	0	0	0	0	0	0	0	0	0	1	1	1	1	1	1	1	1	0	0	0
53	0	8	0	1	0	45	30	0	4	4	3	3	1	1	1	0	0	0	0	0	0	0	1	0	0	0	1	1	0	0	0	0	0	0	0	0	0	0	1	1	1	1	1	1	1	1	0	0	0
53	0	8	0	0	1	45	40	1	4	4	3	3	1	1	1	0	0	0	0	0	0	0	1	0	0	0	1	1	0	0	0	0	0	0	0	0	0	0	1	1	1	1	1	1	1	1	0	0	0
53	0	9	1	0	0	25	20	0	1	4	3	3	1	1	1	0	0	0	0	0	0	0	1	0	0	0	1	1	0	0	0	0	0	0	0	0	0	0	1	1	1	1	1	1	1	1	0	0	0
53	0	9	0	1	0	45	40	0	1	4	3	3	1	1	1	0	0	0	0	0	0	0	1	0	0	0	1	1	0	0	0	0	0	0	0	0	0	0	1	1	1	1	1	1	1	1	0	0	0
53	0	9	0	0	1	25	40	1	1	4	3	3	1	1	1	0	0	0	0	0	0	0	1	0	0	0	1	1	0	0	0	0	0	0	0	0	0	0	1	1	1	1	1	1	1	1	0	0	0
53	0	10	1	0	0	35	40	0	3	4	3	3	1	1	1	0	0	0	0	0	0	0	1	0	0	0	1	1	0	0	0	0	0	0	0	0	0	0	1	1	1	1	1	1	1	1	0	0	0
53	0	10	0	1	0	45	30	1	3	4	3	3	1	1	1	0	0	0	0	0	0	0	1	0	0	0	1	1	0	0	0	0	0	0	0	0	0	0	1	1	1	1	1	1	1	1	0	0	0
53	0	10	0	0	1	45	40	0	3	4	3	3	1	1	1	0	0	0	0	0	0	0	1	0	0	0	1	1	0	0	0	0	0	0	0	0	0	0	1	1	1	1	1	1	1	1	0	0	0
53	0	11	1	0	0	45	40	0	3	4	3	3	1	1	1	0	0	0	0	0	0	0	1	0	0	0	1	1	0	0	0	0	0	0	0	0	0	0	1	1	1	1	1	1	1	1	0	0	0
53	0	11	0	1	0	25	30	0	3	4	3	3	1	1	1	0	0	0	0	0	0	0	1	0	0	0	1	1	0	0	0	0	0	0	0	0	0	0	1	1	1	1	1	1	1	1	0	0	0
53	0	11	0	0	1	25	30	1	3	4	3	3	1	1	1	0	0	0	0	0	0	0	1	0	0	0	1	1	0	0	0	0	0	0	0	0	0	0	1	1	1	1	1	1	1	1	0	0	0
53	0	12	1	0	0	45	30	1	4	4	3	3	1	1	1	0	0	0	0	0	0	0	1	0	0	0	1	1	0	0	0	0	0	0	0	0	0	0	1	1	1	1	1	1	1	1	0	0	0
53	0	12	0	1	0	25	40	0	4	4	3	3	1	1	1	0	0	0	0	0	0	0	1	0	0	0	1	1	0	0	0	0	0	0	0	0	0	0	1	1	1	1	1	1	1	1	0	0	0
53	0	12	0	0	1	45	20	0	4	4	3	3	1	1	1	0	0	0	0	0	0	0	1	0	0	0	1	1	0	0	0	0	0	0	0	0	0	0	1	1	1	1	1	1	1	1	0	0	0
54	0	1	1	0	0	25	40	1	3	2	2	2	2	4	1	0	0	0	0	0	0	0	0	0	0	0	1	0	0	0	0	0	0	0	0	0	0	0	1	1	0	1	1	0	0	0	0	0	1
54	0	1	0	1	0	35	40	0	3	2	2	2	2	4	1	0	0	0	0	0	0	0	0	0	0	0	1	0	0	0	0	0	0	0	0	0	0	0	1	1	0	1	1	0	0	0	0	0	1
54	0	1	0	0	1	35	30	0	3	2	2	2	2	4	1	0	0	0	0	0	0	0	0	0	0	0	1	0	0	0	0	0	0	0	0	0	0	0	1	1	0	1	1	0	0	0	0	0	1
54	0	2	1	0	0	35	30	0	3	2	2	2	2	4	1	0	0	0	0	0	0	0	0	0	0	0	1	0	0	0	0	0	0	0	0	0	0	0	1	1	0	1	1	0	0	0	0	0	1
54	0	2	0	1	0	35	20	1	3	2	2	2	2	4	1	0	0	0	0	0	0	0	0	0	0	0	1	0	0	0	0	0	0	0	0	0	0	0	1	1	0	1	1	0	0	0	0	0	1
54	0	2	0	0	1	25	30	0	3	2	2	2	2	4	1	0	0	0	0	0	0	0	0	0	0	0	1	0	0	0	0	0	0	0	0	0	0	0	1	1	0	1	1	0	0	0	0	0	1
54	0	3	1	0	0	45	30	0	2	2	2	2	2	4	1	0	0	0	0	0	0	0	0	0	0	0	1	0	0	0	0	0	0	0	0	0	0	0	1	1	0	1	1	0	0	0	0	0	1
54	0	3	0	1	0	25	40	0	2	2	2	2	2	4	1	0	0	0	0	0	0	0	0	0	0	0	1	0	0	0	0	0	0	0	0	0	0	0	1	1	0	1	1	0	0	0	0	0	1
54	0	3	0	0	1	45	20	1	2	2	2	2	2	4	1	0	0	0	0	0	0	0	0	0	0	0	1	0	0	0	0	0	0	0	0	0	0	0	1	1	0	1	1	0	0	0	0	0	1
54	0	4	1	0	0	25	20	1	3	2	2	2	2	4	1	0	0	0	0	0	0	0	0	0	0	0	1	0	0	0	0	0	0	0	0	0	0	0	1	1	0	1	1	0	0	0	0	0	1
54	0	4	0	1	0	25	20	0	3	2	2	2	2	4	1	0	0	0	0	0	0	0	0	0	0	0	1	0	0	0	0	0	0	0	0	0	0	0	1	1	0	1	1	0	0	0	0	0	1
54	0	4	0	0	1	25	20	0	3	2	2	2	2	4	1	0	0	0	0	0	0	0	0	0	0	0	1	0	0	0	0	0	0	0	0	0	0	0	1	1	0	1	1	0	0	0	0	0	1
54	0	5	1	0	0	25	40	1	1	2	2	2	2	4	1	0	0	0	0	0	0	0	0	0	0	0	1	0	0	0	0	0	0	0	0	0	0	0	1	1	0	1	1	0	0	0	0	0	1
54	0	5	0	1	0	35	40	0	1	2	2	2	2	4	1	0	0	0	0	0	0	0	0	0	0	0	1	0	0	0	0	0	0	0	0	0	0	0	1	1	0	1	1	0	0	0	0	0	1
54	0	5	0	0	1	35	30	0	1	2	2	2	2	4	1	0	0	0	0	0	0	0	0	0	0	0	1	0	0	0	0	0	0	0	0	0	0	0	1	1	0	1	1	0	0	0	0	0	1
54	0	6	1	0	0	35	20	1	1	2	2	2	2	4	1	0	0	0	0	0	0	0	0	0	0	0	1	0	0	0	0	0	0	0	0	0	0	0	1	1	0	1	1	0	0	0	0	0	1
54	0	6	0	1	0	35	20	0	1	2	2	2	2	4	1	0	0	0	0	0	0	0	0	0	0	0	1	0	0	0	0	0	0	0	0	0	0	0	1	1	0	1	1	0	0	0	0	0	1
54	0	6	0	0	1	45	20	0	1	2	2	2	2	4	1	0	0	0	0	0	0	0	0	0	0	0	1	0	0	0	0	0	0	0	0	0	0	0	1	1	0	1	1	0	0	0	0	0	1
54	0	7	1	0	0	45	30	0	2	2	2	2	2	4	1	0	0	0	0	0	0	0	0	0	0	0	1	0	0	0	0	0	0	0	0	0	0	0	1	1	0	1	1	0	0	0	0	0	1
54	0	7	0	1	0	35	30	1	2	2	2	2	2	4	1	0	0	0	0	0	0	0	0	0	0	0	1	0	0	0	0	0	0	0	0	0	0	0	1	1	0	1	1	0	0	0	0	0	1
54	0	7	0	0	1	35	40	0	2	2	2	2	2	4	1	0	0	0	0	0	0	0	0	0	0	0	1	0	0	0	0	0	0	0	0	0	0	0	1	1	0	1	1	0	0	0	0	0	1
54	0	8	1	0	0	35	40	1	1	2	2	2	2	4	1	0	0	0	0	0	0	0	0	0	0	0	1	0	0	0	0	0	0	0	0	0	0	0	1	1	0	1	1	0	0	0	0	0	1
54	0	8	0	1	0	45	30	0	1	2	2	2	2	4	1	0	0	0	0	0	0	0	0	0	0	0	1	0	0	0	0	0	0	0	0	0	0	0	1	1	0	1	1	0	0	0	0	0	1
54	0	8	0	0	1	45	40	0	1	2	2	2	2	4	1	0	0	0	0	0	0	0	0	0	0	0	1	0	0	0	0	0	0	0	0	0	0	0	1	1	0	1	1	0	0	0	0	0	1
54	0	9	1	0	0	25	20	1	2	2	2	2	2	4	1	0	0	0	0	0	0	0	0	0	0	0	1	0	0	0	0	0	0	0	0	0	0	0	1	1	0	1	1	0	0	0	0	0	1
54	0	9	0	1	0	45	40	0	2	2	2	2	2	4	1	0	0	0	0	0	0	0	0	0	0	0	1	0	0	0	0	0	0	0	0	0	0	0	1	1	0	1	1	0	0	0	0	0	1
54	0	9	0	0	1	25	40	0	2	2	2	2	2	4	1	0	0	0	0	0	0	0	0	0	0	0	1	0	0	0	0	0	0	0	0	0	0	0	1	1	0	1	1	0	0	0	0	0	1
54	0	10	1	0	0	35	40	1	3	2	2	2	2	4	1	0	0	0	0	0	0	0	0	0	0	0	1	0	0	0	0	0	0	0	0	0	0	0	1	1	0	1	1	0	0	0	0	0	1
54	0	10	0	1	0	45	30	0	3	2	2	2	2	4	1	0	0	0	0	0	0	0	0	0	0	0	1	0	0	0	0	0	0	0	0	0	0	0	1	1	0	1	1	0	0	0	0	0	1
54	0	10	0	0	1	45	40	0	3	2	2	2	2	4	1	0	0	0	0	0	0	0	0	0	0	0	1	0	0	0	0	0	0	0	0	0	0	0	1	1	0	1	1	0	0	0	0	0	1
54	0	11	1	0	0	45	40	0	3	2	2	2	2	4	1	0	0	0	0	0	0	0	0	0	0	0	1	0	0	0	0	0	0	0	0	0	0	0	1	1	0	1	1	0	0	0	0	0	1
54	0	11	0	1	0	25	30	1	3	2	2	2	2	4	1	0	0	0	0	0	0	0	0	0	0	0	1	0	0	0	0	0	0	0	0	0	0	0	1	1	0	1	1	0	0	0	0	0	1
54	0	11	0	0	1	25	30	0	3	2	2	2	2	4	1	0	0	0	0	0	0	0	0	0	0	0	1	0	0	0	0	0	0	0	0	0	0	0	1	1	0	1	1	0	0	0	0	0	1
54	0	12	1	0	0	45	30	0	2	2	2	2	2	4	1	0	0	0	0	0	0	0	0	0	0	0	1	0	0	0	0	0	0	0	0	0	0	0	1	1	0	1	1	0	0	0	0	0	1
54	0	12	0	1	0	25	40	0	2	2	2	2	2	4	1	0	0	0	0	0	0	0	0	0	0	0	1	0	0	0	0	0	0	0	0	0	0	0	1	1	0	1	1	0	0	0	0	0	1
54	0	12	0	0	1	45	20	1	2	2	2	2	2	4	1	0	0	0	0	0	0	0	0	0	0	0	1	0	0	0	0	0	0	0	0	0	0	0	1	1	0	1	1	0	0	0	0	0	1
55	0	1	1	0	0	25	40	0	2	2	1	2	2	4	1	0	0	0	1	0	0	0	1	1	0	0	0	1	0	0	0	0	0	0	0	1	0	0	1	1	1	1	1	1	1	1	0	0	0
55	0	1	0	1	0	35	40	0	2	2	1	2	2	4	1	0	0	0	1	0	0	0	1	1	0	0	0	1	0	0	0	0	0	0	0	1	0	0	1	1	1	1	1	1	1	1	0	0	0
55	0	1	0	0	1	35	30	1	2	2	1	2	2	4	1	0	0	0	1	0	0	0	1	1	0	0	0	1	0	0	0	0	0	0	0	1	0	0	1	1	1	1	1	1	1	1	0	0	0
55	0	2	1	0	0	35	30	0	2	2	1	2	2	4	1	0	0	0	1	0	0	0	1	1	0	0	0	1	0	0	0	0	0	0	0	1	0	0	1	1	1	1	1	1	1	1	0	0	0
55	0	2	0	1	0	35	20	1	2	2	1	2	2	4	1	0	0	0	1	0	0	0	1	1	0	0	0	1	0	0	0	0	0	0	0	1	0	0	1	1	1	1	1	1	1	1	0	0	0
55	0	2	0	0	1	25	30	0	2	2	1	2	2	4	1	0	0	0	1	0	0	0	1	1	0	0	0	1	0	0	0	0	0	0	0	1	0	0	1	1	1	1	1	1	1	1	0	0	0
55	0	3	1	0	0	45	30	0	1	2	1	2	2	4	1	0	0	0	1	0	0	0	1	1	0	0	0	1	0	0	0	0	0	0	0	1	0	0	1	1	1	1	1	1	1	1	0	0	0
55	0	3	0	1	0	25	40	1	1	2	1	2	2	4	1	0	0	0	1	0	0	0	1	1	0	0	0	1	0	0	0	0	0	0	0	1	0	0	1	1	1	1	1	1	1	1	0	0	0
55	0	3	0	0	1	45	20	0	1	2	1	2	2	4	1	0	0	0	1	0	0	0	1	1	0	0	0	1	0	0	0	0	0	0	0	1	0	0	1	1	1	1	1	1	1	1	0	0	0
55	0	4	1	0	0	25	20	1	3	2	1	2	2	4	1	0	0	0	1	0	0	0	1	1	0	0	0	1	0	0	0	0	0	0	0	1	0	0	1	1	1	1	1	1	1	1	0	0	0
55	0	4	0	1	0	25	20	0	3	2	1	2	2	4	1	0	0	0	1	0	0	0	1	1	0	0	0	1	0	0	0	0	0	0	0	1	0	0	1	1	1	1	1	1	1	1	0	0	0
55	0	4	0	0	1	25	20	0	3	2	1	2	2	4	1	0	0	0	1	0	0	0	1	1	0	0	0	1	0	0	0	0	0	0	0	1	0	0	1	1	1	1	1	1	1	1	0	0	0
55	0	5	1	0	0	25	40	1	1	2	1	2	2	4	1	0	0	0	1	0	0	0	1	1	0	0	0	1	0	0	0	0	0	0	0	1	0	0	1	1	1	1	1	1	1	1	0	0	0
55	0	5	0	1	0	35	40	0	1	2	1	2	2	4	1	0	0	0	1	0	0	0	1	1	0	0	0	1	0	0	0	0	0	0	0	1	0	0	1	1	1	1	1	1	1	1	0	0	0
55	0	5	0	0	1	35	30	0	1	2	1	2	2	4	1	0	0	0	1	0	0	0	1	1	0	0	0	1	0	0	0	0	0	0	0	1	0	0	1	1	1	1	1	1	1	1	0	0	0
55	0	6	1	0	0	35	20	0	3	2	1	2	2	4	1	0	0	0	1	0	0	0	1	1	0	0	0	1	0	0	0	0	0	0	0	1	0	0	1	1	1	1	1	1	1	1	0	0	0
55	0	6	0	1	0	35	20	1	3	2	1	2	2	4	1	0	0	0	1	0	0	0	1	1	0	0	0	1	0	0	0	0	0	0	0	1	0	0	1	1	1	1	1	1	1	1	0	0	0
55	0	6	0	0	1	45	20	0	3	2	1	2	2	4	1	0	0	0	1	0	0	0	1	1	0	0	0	1	0	0	0	0	0	0	0	1	0	0	1	1	1	1	1	1	1	1	0	0	0
55	0	7	1	0	0	45	30	0	2	2	1	2	2	4	1	0	0	0	1	0	0	0	1	1	0	0	0	1	0	0	0	0	0	0	0	1	0	0	1	1	1	1	1	1	1	1	0	0	0
55	0	7	0	1	0	35	30	1	2	2	1	2	2	4	1	0	0	0	1	0	0	0	1	1	0	0	0	1	0	0	0	0	0	0	0	1	0	0	1	1	1	1	1	1	1	1	0	0	0
55	0	7	0	0	1	35	40	0	2	2	1	2	2	4	1	0	0	0	1	0	0	0	1	1	0	0	0	1	0	0	0	0	0	0	0	1	0	0	1	1	1	1	1	1	1	1	0	0	0
55	0	8	1	0	0	35	40	1	1	2	1	2	2	4	1	0	0	0	1	0	0	0	1	1	0	0	0	1	0	0	0	0	0	0	0	1	0	0	1	1	1	1	1	1	1	1	0	0	0
55	0	8	0	1	0	45	30	0	1	2	1	2	2	4	1	0	0	0	1	0	0	0	1	1	0	0	0	1	0	0	0	0	0	0	0	1	0	0	1	1	1	1	1	1	1	1	0	0	0
55	0	8	0	0	1	45	40	0	1	2	1	2	2	4	1	0	0	0	1	0	0	0	1	1	0	0	0	1	0	0	0	0	0	0	0	1	0	0	1	1	1	1	1	1	1	1	0	0	0
55	0	9	1	0	0	25	20	1	2	2	1	2	2	4	1	0	0	0	1	0	0	0	1	1	0	0	0	1	0	0	0	0	0	0	0	1	0	0	1	1	1	1	1	1	1	1	0	0	0
55	0	9	0	1	0	45	40	0	2	2	1	2	2	4	1	0	0	0	1	0	0	0	1	1	0	0	0	1	0	0	0	0	0	0	0	1	0	0	1	1	1	1	1	1	1	1	0	0	0
55	0	9	0	0	1	25	40	0	2	2	1	2	2	4	1	0	0	0	1	0	0	0	1	1	0	0	0	1	0	0	0	0	0	0	0	1	0	0	1	1	1	1	1	1	1	1	0	0	0
55	0	10	1	0	0	35	40	0	2	2	1	2	2	4	1	0	0	0	1	0	0	0	1	1	0	0	0	1	0	0	0	0	0	0	0	1	0	0	1	1	1	1	1	1	1	1	0	0	0
55	0	10	0	1	0	45	30	1	2	2	1	2	2	4	1	0	0	0	1	0	0	0	1	1	0	0	0	1	0	0	0	0	0	0	0	1	0	0	1	1	1	1	1	1	1	1	0	0	0
55	0	10	0	0	1	45	40	0	2	2	1	2	2	4	1	0	0	0	1	0	0	0	1	1	0	0	0	1	0	0	0	0	0	0	0	1	0	0	1	1	1	1	1	1	1	1	0	0	0
55	0	11	1	0	0	45	40	0	3	2	1	2	2	4	1	0	0	0	1	0	0	0	1	1	0	0	0	1	0	0	0	0	0	0	0	1	0	0	1	1	1	1	1	1	1	1	0	0	0
55	0	11	0	1	0	25	30	0	3	2	1	2	2	4	1	0	0	0	1	0	0	0	1	1	0	0	0	1	0	0	0	0	0	0	0	1	0	0	1	1	1	1	1	1	1	1	0	0	0
55	0	11	0	0	1	25	30	1	3	2	1	2	2	4	1	0	0	0	1	0	0	0	1	1	0	0	0	1	0	0	0	0	0	0	0	1	0	0	1	1	1	1	1	1	1	1	0	0	0
55	0	12	1	0	0	45	30	0	1	2	1	2	2	4	1	0	0	0	1	0	0	0	1	1	0	0	0	1	0	0	0	0	0	0	0	1	0	0	1	1	1	1	1	1	1	1	0	0	0
55	0	12	0	1	0	25	40	1	1	2	1	2	2	4	1	0	0	0	1	0	0	0	1	1	0	0	0	1	0	0	0	0	0	0	0	1	0	0	1	1	1	1	1	1	1	1	0	0	0
55	0	12	0	0	1	45	20	0	1	2	1	2	2	4	1	0	0	0	1	0	0	0	1	1	0	0	0	1	0	0	0	0	0	0	0	1	0	0	1	1	1	1	1	1	1	1	0	0	0
56	0	1	1	0	0	25	40	0	3	4	2	2	2	1	1	0	0	0	0	0	1	0	1	1	0	0	0	1	1	0	0	0	0	0	0	0	0	0	1	1	1	1	1	1	1	1	0	0	0
56	0	1	0	1	0	35	40	0	3	4	2	2	2	1	1	0	0	0	0	0	1	0	1	1	0	0	0	1	1	0	0	0	0	0	0	0	0	0	1	1	1	1	1	1	1	1	0	0	0
56	0	1	0	0	1	35	30	1	3	4	2	2	2	1	1	0	0	0	0	0	1	0	1	1	0	0	0	1	1	0	0	0	0	0	0	0	0	0	1	1	1	1	1	1	1	1	0	0	0
56	0	2	1	0	0	35	30	0	3	4	2	2	2	1	1	0	0	0	0	0	1	0	1	1	0	0	0	1	1	0	0	0	0	0	0	0	0	0	1	1	1	1	1	1	1	1	0	0	0
56	0	2	0	1	0	35	20	1	3	4	2	2	2	1	1	0	0	0	0	0	1	0	1	1	0	0	0	1	1	0	0	0	0	0	0	0	0	0	1	1	1	1	1	1	1	1	0	0	0
56	0	2	0	0	1	25	30	0	3	4	2	2	2	1	1	0	0	0	0	0	1	0	1	1	0	0	0	1	1	0	0	0	0	0	0	0	0	0	1	1	1	1	1	1	1	1	0	0	0
56	0	3	1	0	0	45	30	1	3	4	2	2	2	1	1	0	0	0	0	0	1	0	1	1	0	0	0	1	1	0	0	0	0	0	0	0	0	0	1	1	1	1	1	1	1	1	0	0	0
56	0	3	0	1	0	25	40	0	3	4	2	2	2	1	1	0	0	0	0	0	1	0	1	1	0	0	0	1	1	0	0	0	0	0	0	0	0	0	1	1	1	1	1	1	1	1	0	0	0
56	0	3	0	0	1	45	20	0	3	4	2	2	2	1	1	0	0	0	0	0	1	0	1	1	0	0	0	1	1	0	0	0	0	0	0	0	0	0	1	1	1	1	1	1	1	1	0	0	0
56	0	4	1	0	0	25	20	0	3	4	2	2	2	1	1	0	0	0	0	0	1	0	1	1	0	0	0	1	1	0	0	0	0	0	0	0	0	0	1	1	1	1	1	1	1	1	0	0	0
56	0	4	0	1	0	25	20	0	3	4	2	2	2	1	1	0	0	0	0	0	1	0	1	1	0	0	0	1	1	0	0	0	0	0	0	0	0	0	1	1	1	1	1	1	1	1	0	0	0
56	0	4	0	0	1	25	20	1	3	4	2	2	2	1	1	0	0	0	0	0	1	0	1	1	0	0	0	1	1	0	0	0	0	0	0	0	0	0	1	1	1	1	1	1	1	1	0	0	0
56	0	5	1	0	0	25	40	1	3	4	2	2	2	1	1	0	0	0	0	0	1	0	1	1	0	0	0	1	1	0	0	0	0	0	0	0	0	0	1	1	1	1	1	1	1	1	0	0	0
56	0	5	0	1	0	35	40	0	3	4	2	2	2	1	1	0	0	0	0	0	1	0	1	1	0	0	0	1	1	0	0	0	0	0	0	0	0	0	1	1	1	1	1	1	1	1	0	0	0
56	0	5	0	0	1	35	30	0	3	4	2	2	2	1	1	0	0	0	0	0	1	0	1	1	0	0	0	1	1	0	0	0	0	0	0	0	0	0	1	1	1	1	1	1	1	1	0	0	0
56	0	6	1	0	0	35	20	0	3	4	2	2	2	1	1	0	0	0	0	0	1	0	1	1	0	0	0	1	1	0	0	0	0	0	0	0	0	0	1	1	1	1	1	1	1	1	0	0	0
56	0	6	0	1	0	35	20	1	3	4	2	2	2	1	1	0	0	0	0	0	1	0	1	1	0	0	0	1	1	0	0	0	0	0	0	0	0	0	1	1	1	1	1	1	1	1	0	0	0
56	0	6	0	0	1	45	20	0	3	4	2	2	2	1	1	0	0	0	0	0	1	0	1	1	0	0	0	1	1	0	0	0	0	0	0	0	0	0	1	1	1	1	1	1	1	1	0	0	0
56	0	7	1	0	0	45	30	0	3	4	2	2	2	1	1	0	0	0	0	0	1	0	1	1	0	0	0	1	1	0	0	0	0	0	0	0	0	0	1	1	1	1	1	1	1	1	0	0	0
[truncated: 45,377 more rows]
[truncated: 26 more columns]
